# Supplementary material for: Natural barriers: waterfall transit by small flying animals
Source: R Soc Open Sci. 2020 Aug 19;7(8):201185. doi: 10.1098/rsos.201185 (PMC7481727; doi:10.1098/rsos.201185)
Supplement: Raw data [file rsos201185supp4.xlsx]

## Sheet: Hummingbirds
FILE	otro	bird	treatment	pitch(deg)	yaw(deg)	roll(deg)	Strokefrequency(Hz)	Strokeamplitude(deg)	tailpitch(deg)	Tailspread(deg)	speed(m/s)	acceleration(m/s^2)	mass(g)	winglength(cm)	wingarea(cm2)	crossingtime(s)
Bird1_control_sep17_xyzpts.csv	con	A	control	39.75	4.69	1.14	42.86	130.68	28.86	7.63	1.19	2.37	4.6	5.15	7.15	-
Bird2_Control_sep29_xyzpts.csv	con	B	control	55.14	9.08	0.28	45.93	151.38	56.84	8.71	1.06	1.67	5	5.3	7	-
Bird3_contro1_1_Bien_xyzpts.csv	con	C	control	43.7	3.72	2.11	45.65	134.24	42.24	17.67	0.99	2.3	4.7	5.5	7.8	-
Bird4_control_bien_vic_xyzpts.csv	con	D	control	51.49	-13.52	2.2	45.11	128.85	40.66	9.82	0.98	2.36	5.5	5.38	7.6	-
Bird1_treatment_sep18_vicxyzpts.csv	wat	A	during	42.15	23.5	15.08	44.39	122.62	10.94	61.99	0.68	8.07	4.6	5.15	7.15	0.084
Bird2_sept29_simetry_xyzpts.csv	wat	B	during	70.52	-7.53	-4.15	47.22	124.21	63.53	43.06	0.95	9.38	5	5.3	7	0.072
Bird3_waterfall_t4_xyzpts.csv	wat	C	during	44.28	16.53	10.7	50	96.88	37.31	52.93	0.9	7.27	4.7	5.5	7.8	0.07
Bird4_Waterfall_test8_vic_xyzpts.csv	wat	D	during	55.82	40.05	23.71	48.48	97.27	29.94	30.19	0.64	4.8	5.5	5.38	7.6	0.09
Bird1_treatment_sep18_vicxyzpts.csv	wat	A	after	83.54	37.56	-0.33	48	125.58	77.39	68.74	0.3	7.57	4.6	5.15	7.15	-
Bird2_sept29_simetry_xyzpts.csv	wat	B	after	79.61	35.08	-7.03	47.62	125.87	76.59	54.9	0.63	26.5	5	5.3	7	-
Bird3_waterfall_t4_xyzpts.csv	wat	C	after	61.2	59.5	-13.11	48.15	115.54	74.49	61.5	0.88	10.16	4.7	5.5	7.8	-
Bird4_Waterfall_test8_vic_xyzpts.csv	wat	D	after	73.07	53.84	-15.18	48.11	91.44	72.26	37.52	0.59	8.99	5.5	5.38	7.6	-
Bird1_treatment_sep18_vicxyzpts.csv	wat	A	before	40.38	-11	22.27	47.96	120.33	21.51	26.3	0.9	16.18	4.6	5.15	7.15	-
Bird2_sept29_simetry_xyzpts.csv	wat	B	before	53.95	14.43	-6.25	39.76	131.92	62.86	25.99	0.81	26.43	5	5.3	7	-
Bird3_waterfall_t4_xyzpts.csv	wat	C	before	38.77	-4.47	9.38	44.35	78.62	48.45	58.12	1.06	8.25	4.7	5.5	7.8	-
Bird4_Waterfall_test8_vic_xyzpts.csv	wat	D	before	47.65	17.45	11.04	50	114.3	36.07	5.93	0.81	9.66	5.5	5.38	7.6	-

## Sheet: Insects
	ind	Pitchini(deg)	Pitchend (deg)	uini(m/s)	uend(m/s)	bodylength(cm)
Bottlefly	1	49.9212	-20.5346	0.473611	0.376189	1.1458
Bottlefly	2	36.282	-68.227	0.509452	-0.0245346	0.9918
housefly	3	18.3865	12.0457	0.932031	0.631804	0.7172
housefly	4	8.9292	21.78	0.843021	1.08439	0.5868
housefly	5	19.7093	-9.4434	0.126062	0.0269695	0.6953
housefly	6	12.7254	32.9588	0.676143	0.720449	0.9516
housefly	7	38.5948	2.828	0.418719	0.49647	1.1201
Bottlefly	8	39.797	34.7963	0.411758	0.241706	1.0394
housefly	9	8.9951	16.5165	1.15396	0.773315	0.7438
housefly	10	23.8967	30.4607	0.466252	0.488533	0.6766
housefly	11	24.6568	5.8073	0.78066	0.558056	0.6941
housefly	12	10.909	29.735	0.681725	0.445812	0.727
housefly	13	13.7974	-26.4497	2.38463	0.948647	0.7821
housefly	14	23.5395	-37.6106	0.822391	0.0858975	0.8087
housefly	15	5.9487	-1.0338	0.667246	1.1437	0.6928
housefly	16	32.5313	-12.3423	0.77279	0.367756	0.8253
housefly	17	5.0457	-17.8076	0.858892	0.804111	0.8055
housefly	18	8.5005	0.4481	1.80887	1.20918	0.6954
housefly	19	15.4571	29.13	0.614956	0.273026	0.6505
housefly	20	13.0522	39.7007	0.485781	0.660787	0.7828
Bottlefly	21	36.2922	-49.6871	0.538921	0.0559491	0.9236
housefly	22	19.4341	2.5707	0.732534	0.254259	0.6644
housefly	23	7.5267	-22.2003	1.49558	0.828908	0.7422
housefly	24	33.7894	7.5939	1.87575	1.36759	0.7667
housefly	25	26.2103	3.5282	1.91667	2.5221	0.7503
housefly	26	19.9665	-32.739	0.827073	0.478168	0.6731
Fruitfly	27	34.5302	-21.5246	0.578745	0.000351583	0.1542
Cranefly	28	19.425	-53.2802	0.46753	-0.000802954	1.7097
housefly	29	19.3541	-39.2249	0.518402	0.0522154	0.734
Bottlefly	30	48.9724	53.5966	2.39608	0.794157	0.8439
Bottlefly	31	5.1098	5.5515	2.40967	2.38091	0.6727
Bottlefly	32	9.571	-26.377	1.56154	0.254353	0.6478
housefly	33	33.1935	-19.1315	0.810306	0.747675	0.718

## Sheet: Balls
Ball	Uini (m/s)	Uend(m/s)
1	1.3285	-0.0161291
2	1.18923	-0.123742
3	7.11515	1.2606
4	2.48714	-0.0901245
5	4.31564	0.807088
6	2.39614	0.813607
7	5.17123	0.951793
8	1.49551	0.0312618
9	4.41961	2.16165
10	7.15381	2.7184
11	3.07421	0.471841
12	2.18545	-0.0235784
13	1.17118	-0.0425574
14	1.63625	-0.0136197
15	2.02805	-0.0537858
16	1.99051	0.0991142
17	0.900361	-0.0842005
18	3.71399	0.891085
19	0.94693	-0.0100842
20	6.1224	1.88791
21	6.18862	1.71443
22	1.75083	0.0567497
23	1.69281	-0.00485036
24	3.92897	1.40548
25	2.92326	0.670662
26	7.01747	1.88319
27	0.971436	0.0105003
28	8.52664	1.86577
29	3.088	0.446884
30	0.945056	-0.0525908
31	8.70767	1.92817
32	1.69414	-0.00880211
33	5.85318	1.81138
34	5.42407	1.48218
35	5.16263	1.51982
36	4.52567	1.18204
37	6.88539	2.13009
38	3.86747	0.365014
39	2.23664	-0.0120186
40	2.97823	0.888551
41	6.17031	1.53332
42	0.964563	0.0133894
43	1.31227	0.00943036
44	5.23423	1.56274
45	1.96806	-0.00722231
46	0.925826	-0.137831
47	1.06306	0.00926407
48	1.18877	0.00451929
49	2.52176	0.0377974
50	5.78618	1.47734
51	4.15652	1.31418
52	1.49481	-0.0888646
53	7.72104	1.89052
54	1.86757	-0.0147547
55	1.01623	-0.0212695
56	5.21338	0.835815
57	1.82359	0.0186937
58	5.05373	1.03009
59	2.03805	0.121493

## Sheet: Bird1Control
x1	y1	z1	x2	y2	z2	x3	y3	z3	x4	y4	z4	x5	y5	z5	x6	y6	z6	x7	y7	z7	x8	y8	z8	x9	y9	z9
-0.952042	-0.880511	6.76365	-1.67044	-3.33286	6.21058	-1.82309	-6.62332	4.08912	-1.77637	-8.08322	2.87002	1.3364	-0.839641	2.83832	-1.02506	-4.19641	5.39424	-2.24785	-4.58021	5.36586	-5.17015	-1.06807	3.24743	-0.974249	-7.88981	2.39139
-0.805101	-0.612374	6.7501	-1.68639	-3.09139	6.21081	-1.84056	-6.34672	4.08724	-1.81425	-7.61159	2.91167	-0.76173	0.0898669	2.83454	-1.00009	-3.92697	5.43911	-2.27315	-4.25175	5.44217	-3.15744	-0.368043	3.15368	-0.969819	-7.80525	2.41334
-0.782634	-0.401926	6.79577	-1.63498	-2.95904	6.25042	-1.8515	-6.17206	4.08308	-1.69819	-7.36204	2.9417	-0.632512	0.182037	3.39311	-0.893475	-3.75954	5.46055	-2.35874	-4.13078	5.49554	-2.83782	-0.100795	3.91534	-0.954692	-7.7337	2.49025
-0.7564	-0.263713	6.77193	-1.57382	-2.75059	6.25085	-1.7693	-5.99245	4.05548	-1.6612	-7.17217	2.98364	2.11386	-0.560533	3.66628	-0.821436	-3.69364	5.53923	-2.2656	-3.84576	5.4989	-4.78628	-0.610534	4.14602	-1.03022	-7.89201	2.59839
-0.708411	-0.0711823	6.82591	-1.53896	-2.58928	6.25844	-1.78227	-5.78912	4.04733	-1.56729	-7.14535	3.04854	3.71871	-2.54937	4.92996	-0.7126	-3.51076	5.49088	-2.23272	-3.77457	5.51504	-6.33052	-2.14983	5.17609	-0.936374	-7.63437	2.5483
-0.701758	0.156715	6.84831	-1.49077	-2.3922	6.25682	-1.71097	-5.59752	4.04852	-1.62586	-7.02472	3.14098	3.13375	-4.51315	7.16587	-0.762159	-3.28581	5.61669	-2.14919	-3.32719	5.52169	-5.86391	-4.21214	7.26428	-0.978685	-7.33891	2.85537
-0.629232	0.320847	6.85076	-1.50063	-2.22202	6.25944	-1.66027	-5.29143	4.04852	-1.55745	-6.83046	3.19992	1.31962	-5.45319	8.71913	-0.734276	-2.96855	5.57769	-2.12465	-3.12522	5.52054	-3.64328	-5.15981	8.63763	-0.853168	-7.16379	2.88394
-0.613277	0.553168	6.8945	-1.40789	-2.0204	6.29779	-1.66271	-5.02828	4.02901	-1.52246	-6.7747	3.25617	0.987679	-5.424	8.47628	-0.709838	-2.75913	5.63994	-2.10619	-2.84018	5.6076	-2.58743	-4.46742	9.05045	-0.902787	-6.76953	3.03622
-0.588908	0.876288	6.83947	-1.32854	-1.82078	6.2945	-1.47994	-4.74312	4.01361	-1.375	-6.69603	3.2601	1.88199	-4.84483	8.18399	-0.789275	-2.58029	5.65325	-2.11896	-2.66011	5.63763	-3.52734	-3.70506	8.61895	-0.924709	-6.69698	3.0151
-0.565703	1.11915	6.78367	-1.32835	-1.50746	6.27893	-1.47925	-4.49566	3.98071	-1.33311	-6.42819	3.18877	3.80987	-3.25753	6.63808	-0.674807	-2.43489	5.55798	-2.01863	-2.38218	5.56437	-5.47378	-2.69181	7.42441	-0.932636	-6.56834	2.88451
-0.499509	1.30908	6.84237	-1.23603	-1.26199	6.32499	-1.41996	-4.26592	3.96552	-1.26467	-6.15483	3.14309	3.77985	-0.285383	4.70583	-0.523062	-2.20136	5.48225	-2.03174	-2.18599	5.56886	-6.00983	-0.746794	5.32383	-0.753359	-6.31459	2.90077
-0.480951	1.51038	6.84439	-1.27587	-1.0484	6.31607	-1.44597	-4.05975	3.92466	-1.26557	-6.15516	3.15612	1.84905	1.64871	3.95555	-0.368057	-2.01822	5.40466	-2.04577	-1.97543	5.55445	-4.55252	1.38343	3.98683	-0.970578	-6.23405	2.74853
-0.438396	1.71309	6.85639	-1.24063	-0.828902	6.32621	-1.46306	-3.84258	3.9206	-1.27685	-5.8987	3.10282	0.00724289	2.62273	3.91308	-0.334652	-1.79901	5.44127	-1.89737	-1.77672	5.47204	-2.8175	2.9999	3.89342	-0.955919	-6.06783	2.68244
-0.410756	1.91642	6.84807	-1.21964	-0.616029	6.32711	-1.47593	-3.61462	3.92019	-1.29141	-5.68773	3.11911	0.0171954	2.79243	4.62554	-0.381839	-1.62353	5.53838	-1.91201	-1.54482	5.51051	-2.84437	2.72256	4.46863	-0.945013	-5.90261	2.60841
-0.384956	2.20546	6.89649	-1.1839	-0.403115	6.35751	-1.38036	-3.39981	3.93027	-1.30405	-5.38696	3.06097	1.95596	2.40301	4.52359	-0.387767	-1.41218	5.54753	-1.92956	-1.2819	5.60997	-4.57166	2.4527	5.03277	-0.930309	-5.73155	2.5414
-0.367268	2.46796	6.91756	-1.08519	-0.185603	6.35693	-1.38038	-3.10511	3.98432	-1.22977	-5.20214	3.06074	3.56192	0.54074	4.807	-0.390981	-1.29814	5.55466	-1.90143	-1.0978	5.69781	-6.08309	0.406916	5.90152	-0.926377	-5.34487	2.50588
-0.346832	2.63901	6.94211	-1.06304	0.0236209	6.36868	-1.28913	-2.86116	3.96881	-1.22328	-5.02786	3.03991	4.26195	-1.39941	5.86712	-0.396567	-1.18448	5.63633	-1.67325	-0.812865	5.69922	-5.50772	-2.00926	7.10854	-0.886575	-5.17301	2.45822
-0.293775	2.83961	6.90574	-0.947383	0.239725	6.37787	-1.25651	-2.61508	3.95763	-1.23642	-4.80056	3.05269	2.92878	-3.80174	7.33746	-0.405519	-0.892662	5.66953	-1.63915	-0.680481	5.66047	-3.74109	-3.43619	8.01943	-0.849491	-5.09173	2.4883
-0.282232	3.03693	6.93002	-0.940135	0.445716	6.3998	-1.19347	-2.3613	4.05396	-1.21385	-4.62567	2.96736	1.83781	-4.0461	8.12881	-0.4137	-0.675402	5.72731	-1.6122	-0.403066	5.58839	-2.69974	-3.61595	8.56914	-0.816599	-4.82421	2.48689
-0.220293	3.23458	6.94463	-0.918864	0.652418	6.47253	-1.06894	-2.10718	4.03905	-1.19674	-4.45301	2.96955	1.8073	-3.80555	7.92211	-0.33705	-0.439207	5.70825	-1.4959	-0.245994	5.56686	-2.55573	-2.96373	8.25287	-0.782965	-4.612	2.49192
-0.165418	3.43239	6.94361	-0.926721	0.858438	6.4849	-1.07925	-1.86921	4.02421	-1.11913	-4.23954	2.91865	2.97255	-3.08365	7.29162	-0.257837	-0.279712	5.66577	-1.33541	-0.102864	5.48475	-4.42436	-2.20467	7.73206	-0.753996	-4.37885	2.47128
-0.103241	3.69341	6.96478	-0.760638	1.07303	6.49192	-1.08718	-1.7093	4.03914	-1.07176	-3.9515	2.75248	4.55362	-1.26717	6.31449	-0.139704	0.0385691	5.62539	-1.43348	0.18218	5.52915	-5.74586	-0.246615	6.65409	-0.740992	-4.15564	2.39244
-0.0587775	3.93842	7.01283	-0.776429	1.52304	6.49617	-1.09659	-1.50641	4.00737	-1.08459	-3.6675	2.72676	4.38611	1.37356	5.35661	-0.0199814	0.336884	5.59229	-1.61321	0.381309	5.62898	-5.78838	1.87015	5.39692	-0.734168	-3.8428	2.2884
-0.0285615	4.19385	7.01102	-0.782974	1.77293	6.51268	-1.02938	-1.28906	4.01342	-1.0985	-3.26654	2.64572	2.85078	4.07444	4.82426	0.22831	0.451136	5.59366	-1.53876	0.584043	5.6002	-4.296	4.56902	4.88542	-0.7556	-3.47236	2.18801
0.000640639	4.4436	7.03335	-0.791003	2.00699	6.52686	-1.0384	-1.08069	3.97746	-1.10866	-3.06769	2.6493	1.29067	5.08688	5.05247	0.39086	0.75057	5.64225	-1.35041	1.03197	5.6885	-2.49458	5.54132	4.88803	-0.781943	-3.15575	2.31796
0.0654555	4.67361	7.04648	-0.799009	2.24059	6.54163	-1.02621	-0.93785	3.87415	-1.15259	-2.81474	2.69902	1.93802	4.93446	5.5372	0.469124	0.897649	5.75851	-1.36502	1.33934	5.70503	-2.62864	5.36115	5.64807	-0.82864	-2.94787	2.36921
0.0793798	4.90855	7.05488	-0.710629	2.46886	6.5437	-0.977502	-0.6232	3.93545	-1.16148	-2.64413	2.70347	3.63091	3.46063	5.59188	0.640982	1.24034	5.83204	-1.37035	1.44895	5.73906	-4.06872	5.14849	5.52639	-0.874026	-2.73661	2.42969
0.136187	5.14096	7.0721	-0.668787	2.69561	6.55679	-0.941472	-0.353847	3.96851	-1.17856	-2.55924	2.67515	4.39727	1.10721	6.42604	0.248634	1.36332	5.90477	-1.37309	1.50672	5.74459	-5.24735	3.21829	5.35711	-0.920691	-2.5499	2.48996
0.16865	5.37471	7.06884	-0.577034	2.9196	6.56929	-0.794299	-0.0789817	4.02128	-1.19167	-2.30285	2.67745	3.54511	-1.28436	7.47947	0.288946	1.71757	5.86627	-1.3843	1.70586	5.82962	-5.4033	0.860934	6.37202	-0.960786	-2.46279	2.56162
0.189444	5.60506	7.12862	-0.467519	3.14515	6.56893	-0.835008	0.169672	3.96992	-1.15191	-2.18163	2.70389	1.30225	-2.16737	8.28467	0.285559	1.88526	5.91699	-1.14021	2.07255	5.81239	-3.91329	-0.510839	7.01851	-0.957041	-2.13073	2.64412
0.309024	5.8293	7.14369	-0.525008	3.38201	6.61656	-0.716667	0.432748	3.99822	-1.05235	-1.99803	2.67078	0.34013	-2.20085	8.33321	0.243429	2.02492	5.84872	-1.14569	2.20209	5.82801	-2.40337	-0.384243	7.59462	-0.881755	-1.84596	2.71512
0.31542	6.06173	7.15587	-0.527401	3.62066	6.6298	-0.661093	0.690362	3.99734	-0.958706	-1.82062	2.64485	0.561462	-1.51675	8.25916	0.279621	2.22445	5.85738	-1.10599	2.26026	5.89779	-2.64287	-0.985906	8.00539	-0.799741	-1.55483	2.73139
0.358563	6.29094	7.14433	-0.533894	3.85655	6.64582	-0.620872	0.946262	3.95797	-0.746668	-1.53352	2.66119	1.8141	-1.15209	7.97777	0.238275	2.39643	5.89092	-0.940716	2.54662	5.82268	-3.97767	0.135573	7.62198	-0.716735	-1.2657	2.70933
0.408506	6.51718	7.18043	-0.395127	4.09197	6.70029	-0.58105	1.19182	4.04237	-0.709269	-1.21584	2.62776	4.18884	0.614909	7.40908	0.319937	2.67832	5.94464	-1.03945	2.88706	5.73386	-5.62677	2.15687	6.27622	-0.632715	-0.976445	2.68452
0.433072	6.7458	7.19991	-0.352735	4.33371	6.69754	-0.47522	1.42459	4.12714	-0.59172	-1.0106	2.54991	4.88329	3.31312	6.59281	0.45149	2.83797	5.90851	-1.04888	3.12897	5.73926	-5.39131	5.11009	5.35089	-0.54563	-0.704777	2.65251
0.511585	6.96898	7.21591	-0.360493	4.58588	6.70894	-0.482479	1.64755	4.18844	-0.405835	-0.73703	2.45233	4.00631	5.89739	5.826	0.446784	3.0524	6.01649	-1.15019	3.41454	5.78535	-3.54116	7.29507	4.47508	-0.445243	-0.592442	2.57337
0.518756	7.30862	7.25201	-0.293246	4.83472	6.70945	-0.440123	1.87335	4.19875	-0.39783	-0.545908	2.38989	3.04852	7.38985	5.49983	0.488672	3.3602	6.01093	-1.03352	3.86961	5.80499	-1.81968	8.28718	4.55452	-0.354246	-0.380597	2.55981
0.518772	7.46606	7.24066	-0.194482	5.08414	6.68443	-0.36518	2.10547	4.26536	-0.377543	-0.292708	2.45566	2.71572	7.73552	5.98142	0.528168	3.77999	6.05768	-1.03889	3.92598	5.94917	-1.69411	8.41808	5.56144	-0.291015	-0.252837	2.56733
0.598798	7.65404	7.2486	-0.167132	5.33341	6.74122	-0.372251	2.34435	4.30855	-0.361537	-0.064602	2.58333	3.54835	6.82491	6.1032	0.662092	3.86313	6.03144	-1.00381	4.19481	5.95484	-2.36725	8.10148	5.31947	-0.279998	-0.114607	2.65905
0.669644	7.83828	7.27056	-0.171816	5.58748	6.75264	-0.278811	2.59965	4.28506	-0.342412	0.0820513	2.67246	5.00823	3.88818	6.29981	0.737355	4.01356	6.08273	-1.00857	4.32263	5.95808	-4.55766	7.06877	4.77213	-0.282189	0.0480408	2.78691
0.733975	8.11573	7.27888	-0.176888	5.84139	6.76644	-0.271716	2.86126	4.37527	-0.315668	0.0894547	2.7475	4.56556	2.41508	7.11217	0.526125	4.32785	6.04329	-0.877725	4.47599	5.9791	-5.41344	4.54571	5.44264	-0.282111	0.307582	2.92668
0.743011	8.37471	7.28637	-0.0767091	6.08834	6.76396	-0.232203	3.22984	4.502	-0.304621	0.597609	2.86578	2.69238	0.668977	7.746	0.478933	4.43825	6.08338	-0.836436	4.60199	5.98522	-4.66118	2.64207	6.39736	-0.253373	0.552453	3.05961
0.825963	8.62684	7.29259	-0.0827647	6.34016	6.81055	-0.173839	3.5796	4.56081	-0.257776	0.884371	2.96702	1.35154	0.323716	8.02291	0.434634	4.61801	6.04272	-0.984719	4.86319	6.08018	-3.44415	2.04435	7.19919	-0.20208	0.794203	3.18869
0.815197	8.89058	7.33109	0.053494	6.57994	6.8282	-0.182029	3.92777	4.58374	-0.198433	0.976409	3.04995	1.23976	0.676055	7.891	0.52257	5.07256	6.05197	-0.76591	5.16289	6.12029	-3.03195	1.78316	7.6751	-0.147109	0.987113	3.32036
0.787509	9.15813	7.33959	0.0496877	6.83193	6.84023	-0.188068	4.24587	4.57466	-0.102909	1.12301	3.13179	2.39715	1.3339	7.57938	0.518478	5.11308	6.14306	-0.772665	5.37479	6.13012	-3.92575	3.36581	7.21691	-0.0900048	1.19127	3.3302
0.787533	9.37473	7.33418	0.0469399	7.08555	6.82826	-0.0877569	4.48217	4.50352	-0.0171	1.35021	3.14089	4.48469	3.16974	7.16368	0.565987	5.48528	6.07404	-0.640055	5.69209	6.03535	-5.10944	6.08768	6.47687	-0.0312258	1.40068	3.30884
0.815852	9.59316	7.33727	0.133251	7.32834	6.82517	-0.0570805	4.72084	4.49008	-0.0154892	1.76527	3.07125	5.34079	6.1717	6.58887	0.750467	5.64518	6.05415	-0.649418	6.01545	6.04347	-4.40812	8.61408	5.4923	0.0244786	1.68637	3.27603
0.844753	9.81637	7.33333	0.0775746	7.58523	6.80462	-0.061502	4.97219	4.49006	0.00803627	2.07052	3.01723	4.55687	8.90329	6.28487	0.748048	5.96537	6.09818	-0.802136	6.33434	6.11701	-2.63057	10.7815	5.18163	0.0581609	1.93014	3.24519
0.958288	10.0224	7.33755	0.180202	7.82401	6.85787	-0.154608	5.23306	4.52766	0.0349728	2.26234	2.95029	3.28579	10.2981	6.4568	0.74847	6.35757	6.09054	-0.523229	6.53469	6.06738	-1.1954	11.1038	5.54979	0.0462943	2.18798	3.21499
1.04446	10.2823	7.35627	0.207735	8.0713	6.87744	-0.159643	5.48996	4.52915	-0.0795764	2.60755	3.02905	2.74097	10.4363	6.83559	0.792086	6.7411	6.17392	-0.531949	6.828	6.11014	-1.37799	11.3607	6.33133	0.0122329	2.44392	3.19965
1.05503	10.545	7.37282	0.205116	8.32287	6.88573	-0.164678	5.74761	4.53036	-0.161769	2.83076	3.08035	4.24203	9.32375	6.55949	0.793848	6.92007	6.15444	-0.447362	7.25334	6.13503	-2.70559	10.9979	6.13669	-0.0220094	2.86091	3.15837
1.05645	10.805	7.38121	0.203208	8.56882	6.89926	-0.16985	6.01169	4.53182	-0.142134	3.05514	3.14178	5.40753	7.32805	6.2977	0.934961	7.31418	6.2046	-0.410297	7.52337	6.28715	-4.3112	9.76128	6.00324	-0.0662856	3.1413	3.2305
1.13446	11.0493	7.39307	0.406557	8.77294	6.91153	-0.158052	6.27755	4.58003	-0.148217	3.26636	3.16089	4.69205	4.50115	6.5644	0.885895	7.36127	6.23852	-0.602339	7.53145	6.28508	-4.98837	8.02202	6.38145	0.00445477	3.3435	3.2856
1.14515	11.3069	7.41565	0.404102	9.00705	6.9374	-0.0907451	6.53294	4.56836	-0.171895	3.48539	3.23751	3.10105	3.15691	6.94527	0.935244	7.44318	6.20804	-0.461736	7.64588	6.31575	-4.14846	6.53637	6.88257	0.0324951	3.57647	3.34978
1.06689	11.5569	7.4667	0.406104	9.24061	6.95019	-0.00520926	6.79162	4.58021	-0.178914	3.71561	3.34788	1.33978	2.84268	7.57585	0.885977	7.53405	6.24951	-0.471402	8.02951	6.36037	-2.86633	5.27988	7.26126	0.0525161	3.83408	3.44138
1.0679	11.7927	7.4837	0.492163	9.45774	6.98716	-0.00982313	7.06554	4.59304	-0.184867	3.93228	3.41635	1.54646	3.24162	7.48041	0.982173	7.8178	6.27146	-0.233212	8.26102	6.35508	-2.60339	4.85244	7.63502	0.0778383	4.07787	3.52051

## Sheet: Bird1waterfall
x1	y1	z1	x2	y2	z2	x3	y3	z3	x4	y4	z4	x5	y5	z5	x6	y6	z6	x7	y7	z7	x8	y8	z8	x9	y9	z9
2.72195	1.33254	8.40568	2.85921	-1.02448	7.81717	4.51785	-4.01153	5.6053	5.80857	-5.49094	5.15571	7.13745	0.842622	7.64661	3.68133	-2.06441	7.33791	2.50438	-1.76919	6.53472	2.95669	1.93815	4.63895	6.7408	-5.91862	5.08956
2.65765	1.49203	8.369	2.78874	-0.866025	7.79357	4.43518	-4.06456	5.60295	5.6331	-5.54252	5.08909	6.36207	1.64052	7.95545	3.64047	-1.92455	7.37083	2.3428	-1.71624	6.44771	3.33175	2.02487	5.02461	6.57351	-5.86056	4.97358
2.61859	1.62486	8.32734	2.74746	-0.794903	7.79519	4.30279	-3.96797	5.56336	5.3644	-5.616	5.05846	6.74271	0.96704	8.26947	3.50877	-1.8851	7.31089	2.22126	-1.5261	6.4586	1.37756	1.49918	4.36144	6.54126	-5.81534	5.11307
2.49754	1.73428	8.372	2.66619	-0.64746	7.68456	4.11088	-3.90093	5.5574	5.09607	-5.68937	5.02759	6.96147	-1.08869	8.87127	3.42054	-1.8412	7.27641	2.31437	-1.41778	6.41415	-0.494626	0.539998	4.30232	6.28938	-5.82326	5.03055
2.48379	1.80194	8.26307	2.62345	-0.590492	7.69541	4.04549	-3.71826	5.54678	4.91556	-5.62095	5.17645	6.33185	-3.62975	9.41823	3.38007	-1.73034	7.28475	2.2182	-1.4817	6.56492	-1.54841	-2.04339	5.27006	6.05525	-5.43216	5.06062
2.42232	2.08383	8.24637	2.56385	-0.519345	7.70204	3.89039	-3.67843	5.53018	4.78452	-5.59808	5.35906	4.68129	-4.89713	9.45373	3.28239	-1.67792	7.33229	2.07812	-1.53662	6.72883	-1.31177	-2.46401	7.37406	5.99668	-5.1989	5.23712
2.42554	2.086	8.21442	2.4867	-0.438929	7.67637	3.77366	-3.68246	5.49971	4.57655	-5.47116	5.19794	3.58554	-5.10351	9.63969	3.12563	-1.60695	7.30465	2.08345	-1.49278	6.69619	-0.995395	-2.58464	7.93511	5.6836	-5.14617	5.30448
2.41176	2.36623	8.18026	2.46607	-0.293398	7.67197	3.73573	-3.50869	5.45631	4.42598	-5.46819	5.24991	4.03891	-4.56912	9.51575	3.11598	-1.41825	7.25533	2.0919	-1.2724	6.63877	-1.42329	-2.16037	7.47894	5.32112	-5.1015	5.3552
2.33543	2.3944	8.17919	2.44572	-0.116989	7.67255	3.63356	-3.25623	5.43324	4.28754	-5.27474	5.18023	5.49468	-3.92677	9.38599	3.12441	-1.27625	7.21695	1.8917	-1.07552	6.45739	-2.05159	-0.390147	6.23732	5.48205	-5.00416	5.30057
2.31352	2.52854	8.2126	2.32517	0.00561584	7.62771	3.58315	-3.06424	5.37742	4.12977	-4.99439	5.01675	6.86675	-2.42851	8.13023	3.16977	-1.02747	7.08678	1.85844	-0.817415	6.38335	-0.933089	1.844	5.08	5.33358	-4.81911	5.30045
2.29023	2.61324	8.20181	2.30534	0.182099	7.60245	3.47551	-2.92041	5.3051	3.96141	-4.90762	4.84267	7.33715	0.29716	6.98538	3.18456	-0.803449	7.06913	2.00341	-0.423478	6.3348	1.16282	3.40871	4.50841	5.4251	-4.84333	5.06123
2.22291	2.7201	8.16278	2.24675	0.278882	7.60813	3.25228	-2.68322	5.19067	3.81357	-4.5384	4.6748	6.82799	2.27595	6.7935	3.18286	-0.834763	7.05937	1.91971	-0.092684	6.40654	2.34853	3.74908	4.73865	5.36232	-4.74822	4.78543
2.12881	2.94414	8.18453	2.22735	0.402002	7.55003	3.14703	-2.42938	5.12869	3.72567	-4.42721	4.52018	6.20032	2.45121	7.34489	3.08252	-0.907398	7.04741	1.83978	0.128983	6.35832	1.15978	3.74438	5.23709	5.28653	-4.68262	4.6063
2.13327	3.01898	8.14741	2.16572	0.490563	7.53149	3.07171	-2.31676	5.10617	3.62432	-4.29184	4.35396	7.21027	0.482301	7.97582	2.96474	-0.760914	7.10195	1.81754	0.257668	6.47831	-0.481323	3.17929	5.18678	5.06727	-4.48433	4.5284
2.09198	3.21548	8.10704	2.12358	0.637816	7.52887	2.91174	-2.21678	5.08669	3.44985	-4.2224	4.25686	6.3168	-2.9111	8.37847	2.90552	-0.595832	7.078	1.74323	0.272625	6.52655	-2.04198	1.53402	5.99571	4.42082	-4.46908	4.52009
2.0404	3.28461	8.10858	2.07161	0.730652	7.51589	2.84374	-2.12293	5.1374	3.17005	-4.15452	4.34915	3.85068	-4.54712	8.62188	2.85317	-0.551593	7.11183	1.50598	0.42744	6.56821	-2.12982	-0.843055	7.34416	4.40891	-4.37782	4.44646
2.04359	3.41916	8.11588	2.03636	0.841565	7.52768	2.72527	-1.99562	5.11883	2.92074	-4.07555	4.3167	2.15107	-4.1013	9.37283	2.73295	-0.610728	7.04481	1.48521	0.562219	6.62307	-1.692	-1.00503	7.94927	4.40869	-4.3078	4.52847
1.99432	3.50763	8.11471	1.98494	0.974424	7.51811	2.60834	-1.85523	5.06719	2.68969	-3.92608	4.2519	2.57242	-3.59303	9.37618	2.70908	-0.271727	6.90281	1.61301	0.608682	6.62821	-2.11668	-0.786378	7.61769	3.95977	-4.20463	4.59311
1.9768	3.73489	8.09494	1.92387	1.10711	7.50934	2.42067	-1.69906	5.01181	2.46158	-3.57749	4.08539	4.29308	-3.41346	8.78705	2.7169	-0.245587	6.78463	1.54239	0.773638	6.49863	-2.51409	1.36141	6.50371	3.85602	-4.00109	4.48905
1.98144	3.83916	8.05428	1.97757	1.24728	7.45935	2.27423	-1.54046	4.94697	2.31585	-3.35039	3.98389	6.84747	-1.82065	7.10559	2.62731	-0.120962	6.72721	1.48416	1.03125	6.28752	-1.24707	3.94536	5.21035	3.72081	-3.93875	4.3103
1.88308	4.00595	8.04283	1.91601	1.38005	7.44995	2.16872	-1.38203	4.88753	2.24119	-3.08093	3.81606	6.8573	1.34164	6.12713	2.68756	0.079348	6.70049	1.41907	1.23656	6.11735	0.396292	5.02431	4.37993	3.75161	-3.64284	4.14588
1.83514	4.06794	8.00638	1.88214	1.52759	7.44837	1.93168	-1.24071	4.84953	2.25392	-2.94406	3.61632	6.28842	3.11539	6.7056	2.69202	0.125468	6.66954	1.3445	1.29352	6.27887	1.59848	5.07204	4.56263	3.69795	-3.46191	3.98271
1.78532	4.24893	8.03523	1.84676	1.65899	7.42849	1.74493	-0.92196	4.6854	2.33714	-2.56516	3.3887	6.58215	1.99384	7.04749	2.61815	0.211016	6.72525	1.29481	1.36968	6.21127	1.0306	5.13301	4.6259	3.31612	-3.4717	3.86585
1.78693	4.36658	8.02853	1.85017	1.80059	7.42363	1.57431	-0.765556	4.67677	1.92418	-2.3036	3.45822	6.13576	-1.49641	7.58123	2.60368	0.612437	6.81577	1.24127	1.59765	6.23762	-0.0304042	4.69035	4.5993	3.07062	-3.28189	3.8083
1.73425	4.18818	7.9793	1.82408	1.93815	7.43235	1.46025	-0.618149	4.67371	1.72508	-2.21579	3.48355	3.54908	-3.41955	8.34142	2.51381	0.728198	6.73688	1.1875	1.86466	6.26536	-1.3918	4.27123	4.82532	3.07673	-3.21531	3.76259
1.71783	4.67273	7.9886	1.87886	2.12162	7.3941	1.23145	-0.453686	4.57748	1.65237	-2.05007	3.54226	1.06382	-2.90357	9.08527	2.5172	0.810202	6.6925	1.14275	1.99752	6.2612	-2.73923	2.89407	5.81883	2.93822	-2.90532	3.67238
1.66792	4.80691	7.95505	1.76921	2.2789	7.37567	1.19393	-0.222799	4.47354	1.42688	-1.75277	3.61263	0.480126	-2.01028	9.33418	2.45316	1.00144	6.62254	1.18966	2.13354	6.26795	-2.92829	1.55917	6.41019	2.93547	-2.86612	3.77099
1.67018	4.92938	7.96995	1.71443	2.43127	7.37887	1.03525	-0.240163	4.36525	1.39326	-1.50394	3.71406	1.12262	-1.71818	9.15444	2.2825	1.15928	6.60508	1.14485	2.22919	6.05618	-3.01454	2.91474	6.29668	3.03831	-2.74038	3.92681
1.67258	5.08025	7.97768	1.7586	2.58963	7.33939	0.932151	-0.0744138	4.37289	1.3973	-1.398	3.70468	3.19313	-2.52713	8.53225	2.25825	1.27684	6.63936	0.892034	2.44007	6.13952	-2.45478	4.17974	5.14127	2.78799	-2.596	4.26518
1.67529	5.26037	7.9826	1.67658	2.74341	7.30924	0.842499	0.129167	4.37414	1.36428	-1.19285	3.70181	6.02171	-1.41568	6.58639	2.25968	1.32146	6.63662	0.901498	2.66313	5.85611	-1.26022	5.29891	4.2191	2.77511	-2.5892	4.46463
1.67681	5.36506	7.98366	1.69072	2.89836	7.28096	0.797225	0.273796	4.39109	1.36654	-1.16142	3.61096	6.33106	0.454402	5.7193	2.16802	1.70418	6.66769	0.873393	2.76794	5.85941	0.152169	5.79001	3.5234	2.71411	-2.34481	4.79941
1.54642	5.6115	7.98097	1.63708	3.05395	7.24782	0.631008	0.502933	4.3936	0.85711	-0.929241	3.60699	6.7947	2.39471	5.81056	2.37989	1.85188	6.64357	0.960282	2.94195	5.8226	1.77372	5.76042	3.07691	2.31171	-2.26595	4.92797
1.52685	5.75469	7.91965	1.6003	3.20515	7.2441	0.461229	0.654729	4.47208	-0.0339843	-0.873631	3.52107	6.55492	2.11438	6.00898	2.20918	1.80242	6.40908	1.02249	3.1856	5.7215	1.32201	5.56809	2.95052	1.99769	-2.24662	4.81693
1.449	5.91124	7.90065	1.54502	3.36031	7.22272	0.15544	0.771316	4.48201	-0.527995	-0.643218	3.61198	5.80793	-0.420298	6.02374	2.18736	2.17129	6.43256	1.10959	3.21978	5.69133	1.04362	5.93508	2.54108	1.81502	-2.16951	4.75513
1.42756	5.93335	7.8327	1.53824	3.51549	7.20379	0.060167	0.956747	4.51219	-0.533822	-0.552964	3.61137	3.79064	-2.16734	6.64074	1.84013	2.27276	6.42237	1.1722	3.464	5.60965	-0.805398	5.92127	2.81979	1.57685	-1.91546	4.78374
1.3765	6.19195	7.79951	1.5233	3.72173	7.21371	-0.17067	1.0655	4.46396	-0.468684	-0.455434	3.61486	1.66026	-2.21487	7.91716	1.68874	2.43417	6.38102	1.17486	3.70576	5.59435	-2.3494	5.58797	3.59313	1.49428	-1.65646	4.9236
1.38059	6.38905	7.75602	1.50085	3.94872	7.14137	-0.126047	1.17544	4.42731	-0.400881	-0.501576	3.85038	0.818132	-1.08575	8.95164	1.6168	2.63724	6.24383	1.08751	3.88269	5.6394	-2.87118	5.03043	4.31537	1.3005	-1.46948	5.05557
1.40958	6.46151	7.72737	1.45635	4.11259	7.07601	-0.173762	1.29402	4.40822	-0.581502	-0.387981	4.04914	0.775304	-0.480296	9.28873	1.56819	2.63718	6.30581	0.976922	4.09544	5.53004	-3.13383	5.0666	4.58767	1.52156	-1.17657	5.10204
1.33237	6.70009	7.70643	1.45153	4.29935	7.00889	-0.116411	1.59991	4.36834	-0.685054	-0.399464	3.98074	1.31221	0.00863943	9.2109	1.62637	3.12347	6.24349	0.922081	4.1998	5.45372	-2.87074	5.94692	3.98695	1.41264	-0.891902	5.171
1.36413	6.83215	7.6225	1.36814	4.4668	6.90745	-0.229853	1.84201	4.36427	-0.764464	-0.158815	3.96189	2.64032	-0.625804	8.32374	1.71225	3.24899	6.16981	0.899441	4.30635	5.28996	-1.6371	6.66335	3.20764	1.54998	-0.677516	5.26368
1.36796	7.013	7.56837	1.41068	4.57716	6.88234	-0.29308	1.8397	4.32507	-0.840606	-0.00661074	4.0315	4.93892	0.36327	6.83658	1.68662	3.39214	6.03658	0.786308	4.51909	5.18544	-0.0242686	6.99907	2.41888	1.32466	-0.647417	5.39878
1.29024	7.0572	7.50155	1.35143	4.66968	6.71355	-0.327307	1.86803	4.43481	-0.89278	0.423177	3.96462	5.96938	1.47575	6.09378	1.691	3.55449	6.00522	0.729342	4.62562	5.1374	1.16514	7.23457	2.24832	1.21556	-0.476924	5.38887
1.29505	7.23954	7.43239	1.27754	4.81207	6.60914	-0.0771552	2.01042	4.31502	-1.22378	0.569083	4.33283	5.90626	1.83062	5.66878	1.51296	3.74897	5.89437	0.703573	4.7677	5.03024	2.34865	7.17691	2.48296	1.03514	-0.596981	5.67217
1.16037	7.32964	7.31664	1.2003	4.92701	6.54106	0.0151109	2.13754	4.3211	-1.4471	0.747884	4.48592	5.25586	1.21254	6.12057	1.34126	3.90557	5.83149	0.706268	5.04745	4.98191	1.54612	7.26102	2.40422	1.20311	-0.289878	5.70565
1.08147	7.44887	7.23395	1.20609	5.05742	6.44088	0.0922548	2.30766	4.27746	-1.3783	0.783268	4.45211	4.29448	0.350487	6.5345	1.15569	4.07141	5.77994	0.686664	5.0494	4.7111	-0.264184	7.53902	2.34076	1.59549	-0.0967004	5.72299
1.04454	7.71383	7.18422	1.23721	5.25244	6.27576	0.0912097	2.47415	4.22982	-1.195	0.699048	4.4359	2.87358	-0.315529	7.15257	1.15902	4.23135	5.72749	0.481173	5.20268	4.55311	-3.27918	7.03902	3.70016	2.2268	0.155751	5.51337
1.04052	7.68365	7.11439	1.19814	5.34631	6.12035	0.0853662	2.80227	4.22712	-1.24266	0.977441	4.36641	2.53959	-0.200226	7.00745	1.14246	4.36755	5.5793	0.380773	5.50073	4.65387	-4.26017	5.09936	5.78258	2.11003	0.391008	5.18129
0.926156	7.88678	6.942	1.11183	5.46446	5.97345	0.07071	3.04571	4.12266	-1.32673	1.31755	4.30763	2.70658	0.160058	6.75263	1.2617	4.41517	5.49222	0.290047	5.60512	4.61606	-3.67282	4.33539	6.64672	2.05484	1.04665	4.94874
0.95912	8.06696	6.82358	1.09346	5.66856	5.87602	0.120998	3.22937	3.91616	-1.68105	1.08474	4.51331	4.53788	1.30661	5.45996	1.36519	4.522	5.31354	0.258543	5.70651	4.60666	-3.30615	4.87574	6.46647	1.75839	1.16272	5.18042
0.881043	8.31303	6.65864	1.00563	6.14683	5.77985	-0.0550999	3.47949	3.88527	-1.59154	1.45944	4.43666	6.07234	4.22993	3.45033	1.52513	4.73248	5.19703	0.221435	6.00737	4.69816	-3.26505	6.71438	5.29039	1.90553	1.24429	5.15252
0.770344	8.46796	6.54216	1.01943	6.37186	5.7531	9.61665e-05	3.70651	3.84759	-1.69093	1.2717	4.39033	4.9984	6.5569	2.96319	1.6764	4.8852	5.04852	0.187705	5.88396	4.85899	-0.770248	9.33047	3.73548	1.62602	1.27534	4.97138
0.833881	8.74307	6.41216	1.04909	6.54642	5.63296	-0.162826	3.97318	3.79448	-1.67712	1.0187	4.40425	4.19682	8.67938	2.62634	1.63862	4.93774	4.88636	0.157197	6.24139	4.7539	-0.742447	9.93514	3.15915	1.31497	1.23046	4.76449
0.840371	8.88289	6.23812	1.04328	6.71905	5.50058	0.0864141	4.15716	3.61102	-1.43885	1.34318	4.25495	3.78304	8.82715	2.44916	1.68026	5.09779	4.7195	0.158082	6.24271	4.69209	-1.17655	10.1944	3.46282	1.18003	1.21749	4.54231
0.843674	8.89845	6.14933	1.07187	6.87905	5.41102	0.155584	4.46217	3.60534	-1.12562	1.73101	4.14351	4.07227	8.65136	2.11896	1.74769	5.14844	4.59594	0.126369	6.34485	4.67279	-1.35113	10.0031	3.88994	1.46661	1.32657	4.04711
0.961826	9.10864	6.09768	1.06207	6.96135	5.36366	0.220165	4.65132	3.35641	-1.07309	1.63352	3.78769	4.1728	7.4749	1.30751	1.77921	5.41442	4.39215	0.0629841	6.58213	4.62512	-3.17617	9.21551	4.6049	1.66888	1.40547	3.54184
0.913303	9.28222	6.01411	1.10308	7.16143	5.28088	0.220616	4.85808	3.16484	-0.874285	2.25423	3.35325	5.75948	5.32308	1.8324	1.76863	5.52286	4.32473	0.0931231	6.58002	4.63369	-4.01056	5.52703	6.08471	1.70328	1.4912	2.72945
1.09917	9.38179	5.94923	1.09592	7.33436	5.17962	0.155088	4.87161	3.14528	-0.613505	2.34825	3.14731	5.74644	3.41757	4.01867	1.67788	5.52918	4.43224	0.126608	6.45332	4.62765	-3.01892	3.58171	6.46337	1.7463	2.29799	2.22127
0.944596	9.62986	5.91346	1.0489	7.44204	5.1438	0.0643792	4.97729	2.98177	-0.723132	2.4677	2.91133	5.16646	3.297	4.4402	1.74654	5.84791	4.20392	0.0962556	6.52717	4.56173	-2.11589	3.36467	6.72015	2.22546	3.17625	1.60889
0.945334	9.75772	5.90001	1.04114	7.56541	5.04388	0.200208	5.06582	2.84637	-0.674482	2.7517	2.44369	5.72835	4.90774	4.08941	1.61853	6.29073	4.04974	0.12764	6.6659	4.49456	-2.49247	4.0239	6.39204	2.65856	3.84927	0.808041
0.97448	9.8281	5.83796	1.03471	7.6935	4.90328	0.320258	5.1787	2.70268	-0.630331	2.98785	1.67644	4.13985	5.358	3.36164	1.486	6.41156	3.89243	0.102657	6.80991	4.36387	-3.1342	5.05778	6.03018	2.86721	4.57902	0.37445
1.08442	9.92038	5.74062	1.01183	7.82726	4.87448	0.225435	5.39536	2.38928	-0.594	3.47921	1.05989	5.2019	8.90633	2.65647	1.55859	6.7848	3.76367	0.0790736	6.93677	4.26249	-3.31214	6.47118	5.44816	2.85281	5.49579	0.218714
1.03543	10.1161	5.67029	0.926644	7.89366	4.83422	0.100051	5.3834	2.18302	-0.633456	4.1774	0.548654	3.69883	11.4311	3.12997	1.60333	6.99678	3.70843	0.0493051	7.08219	4.15508	-3.9127	8.76115	4.78494	3.14275	6.21676	0.352094
1.03878	10.2272	5.59801	0.929819	7.96842	4.75489	0.0773766	5.90442	1.91442	-0.779053	5.08209	0.09718	2.55745	11.6438	4.08554	1.74353	7.14503	3.75908	0.02097	7.13882	4.07555	-2.86502	9.69206	4.48165	3.3309	6.70111	0.52339
1.09496	10.2179	5.5223	0.920557	8.07664	4.67239	0.155007	6.04418	1.79883	-0.493572	5.05603	-0.248061	1.92369	11.6556	3.9736	1.66859	7.47786	3.72498	-0.0135729	7.28521	3.98833	-2.38479	9.90167	4.47048	3.29565	7.11869	0.245943
0.987696	10.3654	5.55145	0.899269	8.18797	4.57168	0.244223	6.27641	1.69183	-0.60008	6.0233	-0.588421	3.01278	11.4282	3.02698	1.62254	7.53699	3.64849	-0.0546756	7.37935	3.89298	-3.64451	9.31244	4.79948	3.32571	7.52876	0.155524
1.09876	10.4564	5.45835	0.863429	8.31066	4.53031	0.247969	6.52474	1.64254	-0.562589	6.17104	-0.568154	4.0161	10.7144	2.12644	1.57984	7.76028	3.59254	0.0119331	7.40787	3.85674	-3.91183	6.52067	5.19256	3.28199	7.78795	0.067694
1.02034	10.5468	5.42065	0.844627	8.43667	4.3703	0.327022	6.6622	1.515	-0.430062	6.16541	-0.757555	6.28072	7.31697	2.3954	1.55626	7.82022	3.53262	0.0771256	7.47197	3.75038	-2.79969	3.99369	5.49516	3.44289	7.94308	0.049836
0.94229	10.6923	5.36722	0.884992	8.5435	4.31228	0.580986	6.66313	1.40915	-0.513279	6.32234	-0.903328	5.35743	4.6757	3.56248	1.57801	7.81638	3.38407	0.140653	7.53689	3.63616	-0.844817	3.44037	5.18003	3.29242	7.9679	0.084884
1.05633	10.7839	5.21446	0.82498	8.65942	4.21702	0.571939	6.68861	1.20058	-0.107332	6.46677	-1.13643	5.04866	4.22976	3.78689	1.54623	7.9835	3.29137	0.11415	7.64623	3.46748	-1.30834	4.27667	5.00183	3.42988	8.14279	-0.155027
0.974961	10.8008	5.22717	0.851745	8.75519	4.19592	0.495658	7.03499	1.0449	-0.349857	6.66643	-1.21743	5.50962	6.72024	3.35742	1.67289	8.13315	3.1384	0.0203428	7.8732	3.31552	-2.35046	5.38402	4.72179	3.35897	8.14541	-0.06091
1.00341	10.9061	5.19912	0.815941	8.85242	4.13978	0.582358	7.26985	0.79439	-0.325809	7.09895	-1.26887	4.55778	11.7008	4.35423	1.64015	8.24488	3.13094	-0.0734507	7.99416	3.19585	-3.36339	6.29727	4.3773	3.52267	8.11416	-0.37601
0.977801	10.9672	5.16609	0.829097	9.05162	4.11645	0.586353	7.58578	0.641937	-0.323868	7.16542	-1.394	1.38791	12.1277	5.7451	1.53367	8.47898	2.955	-0.0732068	8.08337	3.09222	-4.00102	7.76921	3.93589	3.69262	8.1476	-0.56288
1.00056	10.941	5.27647	0.819755	9.2181	4.02615	0.683181	7.74138	0.539094	-0.302089	7.55525	-1.54239	0.633682	11.457	5.7943	1.56472	8.47805	2.72935	-0.0704703	8.2652	2.98156	-3.05093	10.3541	3.95975	3.79479	8.18426	-0.692371
1.13211	10.9295	5.36672	0.831791	9.19536	4.05474	0.888537	7.80496	0.47317	0.227648	7.86263	-1.65208	2.11216	12.1753	5.12931	1.39352	8.72453	2.7858	-0.00160089	8.32735	2.69501	-1.94536	11.1702	3.75715	4.131	8.45619	-0.793593
1.29518	10.9313	5.34183	0.822188	9.28004	3.9564	1.0888	8.16691	0.388246	0.758159	8.28554	-1.67705	4.89516	12.343	3.40639	1.36542	8.3976	2.56728	-0.0668782	8.51206	2.56963	-2.64915	10.8621	4.03117	4.34524	8.80646	-0.897601
1.27045	10.9755	5.29483	0.721388	9.33849	3.89565	1.13236	8.5281	0.294847	0.835198	8.77209	-1.64794	5.4491	9.82431	1.82946	1.4548	8.49381	2.55604	-0.0322285	8.50772	2.50677	-3.22229	8.40997	3.54803	4.17913	9.10218	-0.620795
1.32566	11.0722	5.29133	0.700642	9.36454	3.76374	1.16863	8.90683	0.296736	0.804066	9.44489	-1.73939	4.67398	6.27042	1.37734	1.4927	8.76574	2.50086	0.00162776	8.55329	2.53066	-3.48	6.10245	3.00684	4.27302	9.38364	-0.476562
1.49166	11.0758	5.20587	0.704081	9.39987	3.65208	1.20707	9.26094	0.2406	0.831095	9.50216	-1.68073	3.88856	4.21132	1.72901	1.57891	8.80721	2.42855	0.00271246	8.60098	2.44438	-1.47092	4.46038	3.01855	4.3851	9.70285	-0.156627
1.38231	11.115	5.24601	0.654903	9.39532	3.61361	1.20707	9.26094	0.2406	0.989088	9.79883	-1.84769	2.72534	3.99653	2.37888	1.56434	8.81025	2.37763	0.0983663	8.76007	2.40234	-0.201298	4.71174	3.15726	4.33233	9.88218	-0.034074
1.46788	11.0653	5.12383	0.737061	9.40407	3.48147	1.31952	9.25741	0.098195	1.11452	9.78299	-1.87004	3.69271	5.3009	1.81666	1.44538	8.8243	2.29025	0.00208597	8.84153	2.36099	-1.23769	5.17953	2.65601	4.10209	10.185	0.015236
1.49812	11.0604	5.04793	0.665429	9.41844	3.30223	1.2911	9.35911	0.006139	1.12435	10.173	-1.92766	5.73103	7.4864	1.35861	1.69285	8.84666	2.14074	0.139534	8.98416	2.19788	-3.00388	6.43783	2.41601	4.11999	10.4075	-0.025857
1.44588	11.0713	5.01119	0.681593	9.47918	3.21851	1.11079	9.45967	-0.099508	1.12125	9.76011	-1.87735	6.20343	10.9979	2.95067	1.66546	9.17962	2.12673	0.0727839	9.15165	2.01243	-3.92464	8.92185	3.13911	4.28245	10.294	-0.40453
1.5531	11.0476	5.03246	0.69459	9.54903	3.20031	1.24508	9.50796	-0.146115	0.911102	9.79773	-1.91229	3.41698	13.1903	4.39734	1.73907	9.38548	2.07119	-0.0257366	9.26391	1.88432	-3.02929	12.2602	3.03051	4.23848	10.4402	-1.0051
1.47944	11.0866	4.85803	0.697167	9.53971	3.14952	1.26857	9.6978	-0.268228	0.933859	9.97159	-1.96632	3.03219	12.6152	4.48194	1.73835	9.33097	2.06107	0.043929	9.36968	1.88832	-0.547386	13.4093	3.47514	4.42632	10.4505	-1.42316
1.56368	11.1054	4.80648	0.620816	9.54327	3.10767	1.28323	9.97019	-0.398517	1.08839	10.1328	-2.0941	4.22491	12.2829	3.82013	1.75188	9.76622	1.90686	-0.0546424	9.46766	1.78232	-0.767679	13.2786	3.39487	4.28276	10.6097	-1.66842
1.64798	11.1791	4.76435	0.700672	9.5614	3.05725	1.35841	10.1995	-0.487194	1.21586	10.273	-2.15901	6.08052	10.2089	2.44724	1.70967	9.77834	1.71089	0.0759037	9.53404	1.61124	-2.34654	13.374	3.1061	4.21266	10.7394	-1.88768
1.67636	11.2806	4.78463	0.674393	9.57633	3.07439	1.26468	10.2618	-0.491571	1.34443	10.5714	-2.16255	5.09349	6.94745	1.3175	1.70531	9.71659	1.64098	0.109703	9.60784	1.54939	-3.48073	11.3487	2.52163	4.16141	10.8227	-1.94613
1.68298	11.3192	4.64397	0.635662	9.69683	3.04022	1.23328	10.2513	-0.45263	1.37757	11.0039	-2.20363	1.55581	5.06573	0.700255	1.44599	9.76075	1.48972	0.0787809	9.71548	1.57928	-3.67134	8.26826	1.92232	4.16938	11.0155	-1.84556
1.68642	11.3928	4.58454	0.598026	9.81772	2.95275	1.24917	10.3084	-0.501431	1.37176	11.0906	-2.18053	-0.0650538	5.08998	1.40928	1.51983	9.69437	1.4647	0.125968	9.89927	1.54686	-1.83244	6.04707	2.02394	4.38082	11.1533	-1.71204
1.86677	11.2417	4.57393	0.572769	9.95766	2.90851	1.28307	10.4257	-0.571257	1.39848	11.1295	-2.18651	0.647199	5.5332	1.09152	1.48668	9.64897	1.47223	0.0771779	10.0051	1.54552	-2.15874	6.52294	2.00598	4.65399	11.0264	-1.60014
1.83859	11.2969	4.57865	0.614359	10.0963	2.82858	1.29848	10.6285	-0.622182	1.4613	11.5317	-2.18909	2.93995	6.17849	0.589197	1.67564	9.82505	1.43278	0.0752043	10.209	1.33073	-3.78648	7.69985	1.9364	4.50685	10.7216	-1.57808
1.99026	11.3135	4.50149	0.695781	10.2684	2.73915	1.22356	10.7368	-0.791418	1.5054	11.6008	-2.28323	5.64065	7.52123	0.814292	1.68472	9.88488	1.30477	0.0776262	10.2763	1.299	-3.81478	10.4608	2.32934	4.6657	10.5736	-1.46616
2.05531	11.3539	4.38409	0.763604	10.5353	2.69512	1.27004	10.7172	-0.868509	1.48512	11.7722	-2.42225	5.95551	11.5221	2.43375	1.64503	10.0584	1.20599	0.142726	10.4738	1.46954	-2.60391	13.2933	3.00389	4.55415	10.5643	-1.42125
1.96906	11.4252	4.3678	0.830418	10.5839	2.67372	1.312	10.7372	-0.979754	1.51817	11.9235	-2.38872	3.21367	13.5702	4.01797	1.59072	10.2962	1.24547	0.0402987	10.6235	1.4432	0.45716	14.392	3.39371	4.30959	10.5975	-1.53761
2.03064	11.4666	4.35055	0.803705	10.5688	2.69165	1.31442	10.7785	-1.03504	1.48094	12.1091	-2.39694	3.02721	12.3597	4.61137	1.5596	10.4652	1.28688	0.144158	10.6982	1.27432	2.07754	14.0028	3.3556	4.43523	10.6113	-1.58224
2.12069	11.5121	4.3742	0.804474	10.6307	2.65753	1.29673	10.8041	-1.03314	1.48729	11.9623	-2.39354	5.29218	11.9136	3.41547	1.31352	10.5124	1.21745	0.317472	10.6622	1.1436	0.985291	14.3242	3.4762	4.40689	10.7197	-1.64792
2.06747	11.5842	4.25982	0.846079	10.7879	2.61244	1.24592	10.8805	-1.04077	1.45836	11.9723	-2.40603	6.00813	8.81836	1.79946	1.24137	10.642	1.16668	0.28563	10.7703	1.23574	-1.67652	14.6322	2.75626	4.47974	10.8419	-1.71379
2.10117	11.645	4.20527	0.900722	10.8388	2.56667	1.24489	10.9468	-1.10517	1.41542	11.9026	-2.39646	2.97605	5.89232	1.06364	1.13196	11.0448	1.06078	0.318426	10.9036	1.10539	-3.65458	12.6463	2.36379	4.28026	10.9453	-1.83414
2.10363	11.7026	4.19148	0.900649	10.8595	2.57523	1.24607	11.0607	-1.11797	1.32245	12.0507	-2.41341	-0.658553	5.16965	1.72576	0.976004	11.0811	1.11956	0.282155	11.022	1.12846	-3.87245	9.47054	1.932	4.03128	11.0306	-2.00326
2.16525	11.74	4.17928	0.915523	10.9258	2.49386	1.21423	11.1674	-1.16598	1.40701	12.0829	-2.26413	-1.54166	6.61441	2.5398	1.0227	11.1028	1.20764	0.418825	11.103	1.13332	-2.84051	9.06278	1.60166	3.92374	11.0673	-1.99546
2.11045	11.8066	4.08956	0.876255	10.9959	2.49146	1.23416	11.2343	-1.18468	1.2877	12.182	-2.33029	-1.16719	7.25337	1.85422	1.2647	11.0836	1.2863	0.488087	11.1843	1.15042	-3.08189	9.48152	1.81504	4.05833	10.8915	-1.92975
2.40858	11.785	4.1178	0.851844	11.0157	2.41732	1.16814	11.2419	-1.1488	0.889556	12.4878	-2.37345	1.66504	6.3886	0.777775	1.36087	10.904	1.12336	0.627604	11.376	1.10364	-3.2855	11.3003	2.0275	3.70892	10.7981	-2.10868
2.25747	12.055	4.25286	0.920728	11.1266	2.42388	1.04671	11.2676	-1.14928	0.724023	12.7444	-2.37208	5.40085	7.66061	0.808646	1.25275	11.1961	0.929684	0.562085	11.7283	1.09302	-1.8221	14.5719	2.67883	2.89751	10.693	-2.17435
2.17261	12.1288	4.16519	0.948819	11.2239	2.39463	0.856408	11.4112	-1.33025	0.631	12.7719	-2.38972	6.51392	12.791	1.89728	1.08094	11.3457	0.941025	0.663012	11.8866	0.933083	1.44926	14.9942	2.59994	2.77297	10.4888	-2.14657
2.20476	12.1991	4.15995	1.01595	11.2806	2.3881	0.830305	11.5128	-1.45894	0.596198	12.8383	-2.51715	4.08956	13.9596	3.36154	1.20046	11.4262	1.11977	1.0871	11.8398	0.96359	3.7728	14.1821	2.69673	2.74524	10.3071	-2.13856
2.26523	12.2451	4.19331	1.05483	11.3832	2.41992	0.896624	11.4295	-1.41789	0.595119	12.6446	-2.40562	3.94009	13.1647	4.06844	1.10407	11.4445	1.11276	1.05013	11.7997	0.978589	3.38803	14.3351	3.0221	2.62173	10.2044	-2.08391
2.29954	12.3092	4.12792	1.05816	11.384	2.31341	0.914414	11.4527	-1.39431	0.698189	12.5972	-2.43681	5.52559	11.4877	2.41106	1.00974	11.5197	1.06525	1.01291	11.8225	1.04341	1.56266	14.8816	2.62853	2.6185	10.1127	-2.07224
2.33372	12.3657	4.06289	1.05717	11.5168	2.36519	0.995559	11.4448	-1.33273	0.923577	12.4494	-2.43254	4.9146	7.20204	1.1974	0.984725	11.4772	0.993506	0.943379	11.8713	1.08742	-1.62134	15.3728	2.43392	2.62031	10.1882	-2.07788
2.42336	12.3996	4.11895	1.05767	11.6392	2.34429	1.05138	11.4791	-1.3832	1.11586	12.4682	-2.44277	0.249787	6.28856	1.02402	0.984883	11.6446	1.00849	0.873757	11.9467	1.03194	-3.60757	12.0719	2.41874	2.79523	10.2758	-2.05934
2.45476	12.4371	4.11696	1.11287	11.6583	2.34417	1.08605	11.5135	-1.39861	1.18346	12.3299	-2.50202	-2.39707	7.76753	2.25026	0.998544	11.695	1.04545	0.804525	12.0862	0.967615	-3.25774	10.3137	2.60138	2.94491	10.3436	-2.03519
2.48602	12.4724	4.1165	1.14019	11.6832	2.36814	1.11966	11.54	-1.3386	1.13075	12.2309	-2.51605	-1.55859	7.75958	1.92209	1.10928	11.7262	1.0896	0.835231	12.2355	1.01452	-3.16473	10.0681	2.5347	3.11259	10.3204	-1.98934
2.48668	12.4975	4.11719	1.16671	11.7371	2.35828	1.16994	11.5637	-1.28794	1.18761	12.2099	-2.45894	-0.204372	7.06159	1.67773	1.16502	11.5552	0.943408	0.832808	12.4202	0.998033	-3.44531	11.8818	2.44729	3.05858	10.2488	-2.01116
2.45355	12.5278	4.2191	1.15441	11.7612	2.33006	1.16938	11.62	-1.28838	1.19933	11.9386	-2.48771	3.14973	6.38861	1.10628	1.22947	11.3764	0.902789	1.04459	12.4138	1.00305	-2.05137	14.4648	2.83226	3.03198	10.1673	-2.07053
2.5169	12.5252	4.13818	1.1147	11.8003	2.30379	1.15353	11.6454	-1.34007	1.22822	11.8974	-2.47271	5.95352	9.23511	1.83905	1.10424	11.406	0.941242	0.866413	12.552	1.08016	0.833892	15.1118	2.67796	2.82467	10.0815	-2.072
2.5173	12.5373	4.13767	1.23717	11.8244	2.32931	0.996386	11.6758	-1.35627	1.12545	11.6597	-2.33564	5.24384	13.0404	3.38854	1.0946	11.3419	1.01188	0.760317	12.7064	1.16829	3.20647	14.396	2.83247	2.81639	9.97075	-2.03987
2.57547	12.5341	4.19771	1.20976	11.8834	2.34119	0.89333	11.7535	-1.37377	1.00019	11.8446	-2.43221	4.10095	13.0274	4.36789	1.13865	11.0002	1.1171	1.00946	12.6589	1.14181	4.09359	13.9544	2.66899	2.69888	9.91695	-2.00819
2.54586	12.5574	4.19863	1.22165	11.9356	2.39206	0.892023	11.7876	-1.35557	1.00866	11.792	-2.36122	5.40876	11.6462	3.32919	1.11034	11.121	1.13733	1.01152	12.6612	1.15144	3.05694	14.3252	2.90787	2.68917	9.81862	-1.96732
2.54955	12.5788	4.11717	1.24848	11.9852	2.39765	1.10093	11.7554	-1.29152	1.13455	11.6057	-2.37122	4.77315	8.23751	1.75429	1.11672	11.0682	0.971574	1.08459	12.6901	1.06091	0.848121	15.0469	2.2852	2.83015	9.60824	-1.85956
2.58088	12.5884	4.09688	1.28904	12.0245	2.39427	1.16881	11.6415	-1.2592	1.24148	11.4939	-2.38216	0.651817	6.40725	0.517374	1.02298	11.2893	1.0277	0.974723	12.7928	1.1315	-1.89899	15.6661	2.19463	3.0704	9.4457	-1.82
2.60886	12.5901	4.15799	1.32923	12.0565	2.419	1.15117	11.649	-1.1766	1.27999	11.529	-2.31651	-2.52544	7.78054	0.705143	0.728809	11.4732	1.28762	1.11326	12.7524	1.13582	-3.63887	12.5679	2.14108	3.50242	9.47393	-1.52735
2.78365	12.5359	4.28063	1.2895	12.1468	2.43648	1.18946	11.7538	-0.91309	1.31337	11.5889	-2.25442	-3.71879	9.81064	2.14097	0.72209	11.7519	1.52811	1.00534	12.7802	1.21892	-4.03226	11.3666	2.16827	3.7102	9.50976	-1.12875
2.72205	12.6496	4.34884	1.35628	12.1631	2.5008	1.22208	11.769	-0.766984	1.4779	11.5019	-2.23492	-2.96111	9.4367	1.97913	0.908069	11.7124	1.12921	0.978726	12.8637	1.27852	-3.16973	11.3182	2.22473	3.70486	9.5885	-0.888891
2.78018	12.6301	4.37888	1.35271	12.103	2.555	1.16805	11.7954	-0.717554	1.4923	11.7014	-2.30837	-2.02109	8.22967	1.15173	0.9196	11.8919	1.07778	1.00186	12.8554	1.29294	-2.71906	14.0421	2.46876	3.51052	9.62684	-0.876306
2.63131	12.667	4.33634	1.35499	12.1545	2.52033	1.14837	11.7951	-0.757542	1.49136	11.7001	-2.32993	1.72977	6.36169	0.393231	1.09615	11.8755	1.0425	0.961189	12.9239	1.42886	-0.606837	15.4584	2.75317	3.43153	9.61977	-0.883568
2.80767	12.5637	4.36503	1.35427	12.1703	2.54423	1.04602	11.8109	-0.731114	1.53363	11.6665	-2.26693	4.62631	9.37618	1.15438	1.20356	11.7349	1.16305	1.00079	12.761	1.32831	2.32734	14.5472	2.40921	3.26281	9.60716	-1.11393
2.77213	12.5569	4.47683	1.44788	12.1578	2.61794	0.922791	11.8557	-0.727219	1.41356	11.7621	-2.26964	5.48332	12.5955	3.26398	0.906901	11.7234	1.2612	1.17624	12.715	1.39202	3.58241	14.0723	2.64474	2.95133	9.67222	-1.36968
2.76971	12.5597	4.52712	1.40151	12.0999	2.68903	0.940941	11.8688	-0.732428	1.15937	11.8469	-2.26117	4.55253	12.7503	4.11745	1.13854	11.7148	1.17131	1.13818	12.7222	1.43661	4.05729	14.1264	2.89956	2.9812	9.64284	-1.5711
2.76635	12.5597	4.59743	1.42709	12.0801	2.71929	0.849365	11.9761	-0.674604	0.869559	11.9995	-2.27102	5.48908	10.5269	2.85028	1.25592	11.6949	1.41276	1.14116	12.7611	1.48558	3.27291	14.3457	3.02505	3.08259	9.73708	-1.76688
2.73666	12.5714	4.5878	1.43805	12.0806	2.82321	0.864345	11.9835	-0.632812	0.704267	12.0273	-2.26387	3.65536	7.53485	1.91431	1.2557	11.6666	1.33433	1.10307	12.8028	1.48125	0.126714	15.3544	2.69366	3.10579	9.59325	-1.81888
2.76315	12.5635	4.6577	1.43277	12.0357	2.8867	0.897647	11.9912	-0.569451	0.727075	12.0116	-2.16728	-0.611008	6.90336	1.96696	0.724454	11.7873	1.38396	1.13204	12.8574	1.5102	-2.18944	15.6441	2.74361	3.18731	9.59035	-1.78011
2.85106	12.5423	4.68687	1.45991	12.0795	2.91345	0.987071	11.9641	-0.607412	0.754986	11.9975	-2.25131	-3.18844	9.04079	2.93844	0.776617	11.7703	1.56181	1.30475	12.8085	1.59482	-3.31434	12.6068	3.07486	3.12422	9.60073	-1.64319
2.87924	12.5368	4.71706	1.45792	12.0952	2.96506	1.00224	12.0446	-0.531791	1.03982	12.0294	-2.2361	-3.39584	9.80071	3.47468	0.835456	11.785	1.64172	1.12771	12.8935	1.7805	-3.30181	11.9047	3.46075	3.30307	9.74196	-1.36333
2.87087	12.5111	4.84072	1.46789	12.0611	3.014	0.966345	12.0551	-0.4731	1.18969	12.0182	-2.12166	-2.04731	8.93555	2.84994	0.85858	11.9321	1.74775	1.26637	12.8895	1.8281	-2.38702	12.1737	2.93318	3.37998	9.86359	-1.24287
2.92372	12.5026	4.97584	1.51916	12.1096	3.12331	0.979349	12.1101	-0.382491	1.1206	12.0677	-2.11918	0.195676	7.17155	2.04316	1.12352	11.794	1.80541	1.26648	12.9248	1.85101	-2.17011	15.2667	2.86599	3.40398	9.849	-1.09999
2.83744	12.5388	4.91839	1.54397	12.1271	3.19277	0.974308	12.1282	-0.272392	1.12893	12.0683	-2.08548	4.61524	7.73437	0.935241	1.06388	11.7813	1.8524	1.33417	12.8692	1.87492	1.8326	14.7002	2.54459	3.07624	9.75609	-1.11258
2.89451	12.5427	4.97581	1.58122	12.0533	3.22014	0.85013	12.1114	-0.298307	0.845315	12.1623	-2.2485	6.27205	10.1056	1.86249	1.17999	11.7788	1.82278	1.22952	12.9341	1.95633	3.81549	14.1688	2.63459	2.8297	9.78726	-1.30181
2.89138	12.5638	5.04981	1.51067	12.1061	3.33428	0.832648	12.1047	-0.218106	0.594035	12.227	-2.16017	6.11759	11.4009	3.03913	1.16521	11.7778	1.83296	1.25962	12.9561	2.0228	4.48996	13.9174	3.00945	2.67595	9.72838	-1.45101
2.94955	12.5624	5.08166	1.55072	12.1334	3.35063	0.744074	12.2457	-0.182012	0.392654	12.1264	-2.13562	5.27298	9.81505	2.66404	1.23363	11.6588	1.93778	1.32515	12.9335	2.06692	3.46852	14.2912	2.80663	2.48115	9.80241	-1.66775
2.88978	12.5933	5.09742	1.60175	12.119	3.42389	0.602468	12.3187	-0.165663	0.113586	12.0708	-2.0495	3.32969	7.52244	2.85046	1.28948	11.7215	1.96089	1.21705	12.9969	2.26503	1.00349	15.0357	2.94906	2.31601	9.8557	-1.67531
2.94684	12.5921	5.15085	1.58545	12.1211	3.46833	0.563626	12.5231	-0.054836	0.0047164	12.344	-1.91612	0.590152	7.08912	3.35614	1.34349	11.6825	2.18308	1.31981	12.9673	2.33558	-1.30053	15.5543	3.59168	2.12683	10.0521	-1.77346
2.97419	12.6015	5.20563	1.64006	12.1578	3.46794	0.560706	12.5576	-0.012196	-0.217475	12.3974	-1.9531	-0.649974	7.524	4.00138	1.22447	11.707	2.16565	1.35248	12.9563	2.35737	-2.75731	13.8021	4.06807	2.07572	10.2488	-1.84987
3.1157	12.5753	5.33621	1.66725	12.1512	3.45892	0.64709	12.5712	0.009854	-0.35646	12.5866	-1.68424	-1.56722	7.75797	3.73726	1.21649	11.7043	2.20446	1.35551	13.0276	2.3347	-2.70468	14.2161	3.86581	2.16087	10.3805	-1.86479
3.17577	12.5759	5.33019	1.82072	12.1117	3.53907	0.678599	12.3372	0.174105	-0.395235	12.4821	-1.67044	0.235226	7.52149	2.95726	1.39121	11.7408	2.348	1.31846	13.035	2.28411	-1.59197	15.1957	3.16981	2.01104	10.3999	-1.90984
3.20403	12.5842	5.36502	1.842	12.1056	3.5655	0.729323	12.3095	0.201072	-0.424296	12.5653	-1.49351	4.95446	7.96423	2.71655	1.46727	11.7984	2.46644	1.42217	13.0062	2.36762	0.0922371	15.3169	2.65431	2.02919	10.4776	-1.76554
3.32106	12.5696	5.39694	1.93035	12.0825	3.63372	0.763414	12.3076	0.245935	-0.401041	12.511	-1.48036	6.5508	10.5033	3.20228	1.4457	11.8543	2.42485	1.42147	13.0064	2.43876	2.53318	14.5138	2.77577	1.94415	10.5598	-1.73105
3.2004	12.6181	5.45442	1.88357	12.093	3.62946	0.7933	12.3454	0.355384	-0.242045	12.5072	-1.42961	6.27531	11.8766	3.8135	1.8488	11.7578	2.52424	1.5559	12.9649	2.49355	3.62981	14.154	3.11896	2.00566	10.4287	-1.79284
3.19786	12.6314	5.50909	1.90215	12.0982	3.75056	0.774203	12.3898	0.42806	-0.302575	12.5287	-1.34722	6.07139	11.9742	4.08572	1.96322	11.7053	2.56522	1.72726	12.9158	2.55102	3.81009	14.1176	3.24527	1.91381	10.3748	-1.85891
3.34415	12.6022	5.53922	2.00911	12.0557	3.89743	0.789654	12.4172	0.491465	-0.333365	12.5336	-1.30125	6.23931	10.538	3.6021	1.9034	11.7189	2.65023	1.7293	13.0816	2.55126	2.93339	14.4026	3.03395	1.76347	10.0094	-1.59725
3.30957	12.62	5.6335	1.96138	12.0905	3.94231	0.88828	12.4002	0.623859	-0.175104	12.4888	-1.26527	4.84163	8.78065	2.69429	1.90207	11.7939	2.67222	1.65213	12.7955	2.6444	0.269532	15.2402	3.08096	1.56167	9.83672	-1.408
3.30503	12.6158	5.70756	1.95977	12.0917	3.962	0.99585	12.3769	0.577912	0.0789895	12.4395	-1.23799	1.89044	7.19118	2.35818	1.8354	11.7028	2.83673	1.47669	12.9794	2.72122	-2.11555	15.8152	2.84722	1.61527	9.65473	-1.33894
3.27469	12.6222	5.72312	1.96205	12.164	3.96097	0.995253	12.3984	0.618955	0.141851	12.422	-1.25917	-0.64344	7.11077	2.95965	2.0015	11.4565	2.83379	1.47559	12.9787	2.73175	-3.17187	13.2546	3.20111	1.60776	9.6817	-1.21325
3.35615	12.5937	5.83319	1.93624	12.0586	3.96474	1.02555	12.2809	0.692713	0.144024	12.4275	-1.19611	0.0449267	7.09297	3.71712	2.07301	11.6711	2.80463	1.47669	12.9794	2.72122	-2.88913	12.3578	3.50245	1.60728	9.8819	-1.21646
3.29902	12.6114	5.80959	1.99948	12.0254	4.0796	1.0766	12.2862	0.749494	-0.0139625	12.4663	-1.25357	0.488486	7.04751	3.55998	2.23233	11.5561	2.91066	1.47458	13.0476	2.84858	-2.34759	12.0118	3.63389	2.09972	9.94477	-1.06884
3.30623	12.6545	5.71711	1.9945	12.0508	4.17435	1.23086	12.2578	0.738333	0.173022	12.315	-1.2904	0.476173	7.11021	2.91424	2.28972	11.5412	2.84917	1.5424	13.0619	2.89328	-2.08797	14.3526	3.17302	2.83206	9.81578	-1.09825
3.38467	12.6078	5.8631	1.97207	12.1176	4.18929	1.33493	12.2102	0.725332	0.486806	12.1402	-1.28642	4.39156	7.59696	2.65764	2.28737	11.6161	2.94837	1.57371	13.0504	2.94852	-1.12663	15.673	2.72512	3.26373	10.1054	-1.2817
3.46416	12.5193	5.95504	2.01446	12.0976	4.24695	1.28418	12.2372	0.729019	0.582484	12.4077	-1.40453	6.27002	9.70443	3.13247	2.22566	11.6535	3.05565	1.46466	13.0767	3.02623	2.43389	14.5252	3.27124	3.11914	10.3792	-1.3832
3.43084	12.5481	6.04345	2.01553	12.0923	4.19982	1.2328	12.2378	0.712533	0.786289	12.3779	-1.53674	6.50657	11.2789	3.80893	2.05594	11.6964	3.12458	1.46852	13.1064	3.10983	3.14497	14.323	3.88078	3.30734	10.4573	-1.29261
3.5202	12.5651	6.05326	1.9633	12.0776	4.36904	1.33683	12.2184	0.748639	0.959062	12.1944	-1.18156	5.90434	10.8955	4.24213	1.91698	11.7268	3.0947	1.46196	13.1069	3.15965	3.24665	14.2375	4.00873	3.48975	10.3081	-1.11869
3.4944	12.5762	6.00852	1.9392	12.0701	4.40302	1.26395	12.1583	0.835519	1.14651	12.1486	-1.2015	5.45776	9.74828	3.72798	1.87016	11.7379	3.06493	1.38754	13.1248	3.22693	1.28035	14.8176	3.7642	3.39614	10.3018	-0.874649
3.51263	12.5676	6.17704	1.98324	12.0452	4.41176	1.29271	12.2093	0.961541	0.991653	12.161	-1.11273	4.28855	7.5496	3.08238	2.04995	11.7184	3.15479	1.4174	13.0109	3.26203	0.14722	15.2167	3.36757	3.27805	10.2493	-0.594217
3.42304	12.5952	6.21107	1.98122	12.058	4.46595	1.30919	12.2056	1.01533	0.801747	12.3331	-0.943075	1.42528	6.81627	3.01155	2.16064	11.6652	3.24816	1.38181	13.0545	3.30843	-2.32982	15.1646	3.26428	3.29355	10.2115	-0.394185
3.45197	12.5886	6.22095	2.04723	12.0318	4.48911	1.33224	12.168	1.17115	1.00689	12.174	-0.729072	0.715699	7.08949	3.03899	2.21152	11.5987	3.30246	1.41499	13.0901	3.36882	-3.11906	13.569	3.66882	3.40082	10.0845	-0.402192
3.47942	12.581	6.25312	2.11324	12.0483	4.53137	1.38237	12.1473	1.241	1.10473	12.219	-0.757248	1.51104	6.88439	3.13459	2.37342	11.4105	3.49426	1.55591	13.1071	3.34519	-3.06602	12.7804	4.01254	3.62348	10.0604	-0.507958
3.44534	12.5843	6.32686	2.08779	12.0286	4.57981	1.46835	12.1246	1.24097	0.966959	12.2329	-0.727211	3.33553	7.24154	3.07553	2.38376	11.4127	3.55005	1.5166	13.128	3.44818	-2.00966	14.1242	3.47736	3.62869	10.1695	-0.635442
3.446	12.5811	6.32134	2.06033	11.8871	4.61262	1.50249	12.1236	1.24292	1.13381	12.1125	-0.834965	6.19877	9.16623	3.32017	2.2849	11.5271	3.4033	1.37163	13.1088	3.57095	-0.322031	15.552	3.25134	3.86357	10.2519	-0.540634
3.38243	12.5877	6.39621	2.06125	12.0326	4.6656	1.57095	12.1196	1.2453	0.981086	12.2777	-0.913704	6.77596	11.729	4.06394	2.40544	11.48	3.44598	1.5093	13.0699	3.64505	2.88559	14.4275	3.93169	3.76178	10.3743	-0.69713
3.37744	12.5779	6.46847	2.05652	11.9332	4.72842	1.55733	12.2604	1.21287	1.1347	12.456	-0.907997	6.05328	12.6479	4.79845	2.43223	11.3422	3.46254	1.60794	12.9584	3.73279	3.0698	14.3873	4.61086	3.69405	10.6229	-0.865371
3.52138	12.5295	6.49569	2.05133	11.8951	4.81698	1.52107	12.2486	1.29526	1.25943	12.3942	-0.877629	5.28757	11.6078	4.29665	2.29567	11.4606	3.50682	1.57236	12.9405	3.70693	1.32818	14.7723	4.46604	3.78133	10.7381	-0.751131
3.49569	12.5324	6.45144	2.16261	11.9398	4.86409	1.46867	12.2706	1.32446	1.35127	12.4121	-0.818797	4.2521	7.54673	4.10325	2.27022	11.43	3.67587	1.53347	12.9478	3.80539	-0.702795	15.5715	4.45836	3.57464	10.6631	-0.71318
3.45988	12.5264	6.54163	2.09624	11.97	4.8424	1.45176	12.2683	1.3103	1.36898	12.5054	-0.64355	1.13242	7.18662	4.34538	2.33454	11.3471	3.87486	1.59954	12.9412	3.89508	-2.65386	14.5092	4.63657	3.40123	10.639	-0.729896
3.45922	12.5188	6.55195	2.18296	11.9709	4.91157	1.45092	12.2862	1.35197	1.25523	12.3321	-0.706753	-1.23094	7.84484	5.08951	2.37491	11.3293	3.97	1.52554	12.9172	3.97864	-2.64642	11.8238	4.76834	3.54148	10.5946	-0.701351
3.45883	12.517	6.56289	2.17654	11.9688	5.04073	1.4329	12.2903	1.38118	1.2744	12.1249	-0.625372	-1.23336	7.97939	4.99061	2.45017	11.3795	4.02289	1.59053	12.9229	4.12513	-2.34957	11.6381	5.20237	3.76718	10.6216	-0.58077
3.41762	12.5174	6.7332	2.21344	11.8753	5.15221	1.5145	12.2052	1.46926	1.37203	11.8607	-0.645525	-0.0230856	7.78382	4.4949	2.44922	11.3857	4.05393	1.48984	13.0365	4.08195	-2.24309	11.7271	5.08081	3.6171	10.7164	-0.488594
3.5076	12.4955	6.7043	2.25633	11.8854	5.19398	1.51201	12.2253	1.5574	1.46846	12.1862	-0.533035	3.08058	6.97533	3.76988	2.48165	11.3729	3.99212	1.60157	12.9972	3.97798	-1.43575	14.4752	4.52886	3.91274	10.668	-0.321731
3.44892	12.511	6.72061	2.25794	11.9291	5.18289	1.60576	12.1344	1.74634	1.52773	12.1441	-0.539132	6.48996	8.65976	3.6695	2.63722	11.4003	3.96221	1.55994	13.0447	4.07746	0.539176	15.0551	4.26749	4.04666	10.602	-0.119014
3.56067	12.4778	6.78756	2.23918	11.9362	5.1112	1.53778	12.1934	1.80139	1.58292	12.213	-0.313869	7.10235	11.5189	4.50964	2.69968	11.4475	3.99418	1.52506	13.0148	4.04338	3.07248	14.318	4.52529	4.02975	10.505	-0.05095
3.58956	12.4728	6.80029	2.34856	11.9292	5.16001	1.56193	12.1783	1.91287	1.57834	12.215	-0.30896	6.27296	13.2307	5.43734	2.68581	11.5432	4.01267	1.65777	12.9313	4.14201	3.28136	14.3066	4.78369	3.79313	10.3041	0.129468
3.5525	12.4757	6.91284	2.25794	11.9299	5.18089	1.44107	12.204	1.96602	1.1406	12.0625	-0.211783	6.23846	12.8106	5.37075	2.62062	11.4643	4.05401	1.65514	12.8897	4.19632	2.07509	14.6182	4.49482	3.55069	10.1157	0.276659
3.55213	12.4752	6.92754	2.25307	11.9171	5.27404	1.4373	12.1022	2.01398	1.09741	12.1469	-0.202637	6.95368	10.6046	4.24568	2.49116	11.5202	4.24504	1.72175	12.8433	4.24989	1.11048	15.0482	4.21969	3.53689	9.87154	0.171768
3.49047	12.4861	6.98384	2.25075	11.9156	5.32164	1.41718	11.9817	2.09839	0.909775	12.1005	-0.050561	5.59395	8.52627	3.28514	2.48106	11.365	4.30982	1.72137	12.8567	4.25798	-0.378101	15.3909	4.03046	3.3558	9.81595	0.180186
3.57226	12.4513	7.05295	2.31339	11.8879	5.393	1.40758	11.9148	2.27262	0.914474	11.9205	0.044047	2.57751	6.79116	3.21918	2.61236	11.3331	4.40357	1.78723	12.8758	4.37253	-2.231	13.7257	4.37008	3.40522	9.79628	0.363445
3.65861	12.422	7.06668	2.26346	11.7582	5.43111	1.45785	11.9069	2.29948	1.1246	11.8368	0.198557	1.73489	6.37103	3.94184	2.64041	11.3058	4.43172	1.75258	12.8855	4.36194	-3.27065	14.0062	4.80548	3.4191	9.78687	0.458639
3.63188	12.4046	7.00614	2.23965	11.8161	5.49264	1.50832	11.8864	2.2921	1.06978	12.0483	0.283461	2.09368	6.66106	4.11587	2.5923	11.3096	4.49002	1.82162	12.9074	4.36934	-2.09199	13.897	4.71805	3.50787	9.67983	0.538267
3.64655	12.3444	7.14609	2.1939	11.8048	5.51135	1.52634	11.8955	2.25266	0.945958	12.0757	0.215317	3.88196	7.1018	3.79602	2.63611	11.3231	4.53655	1.68146	12.9429	4.42499	-0.685032	15.0257	4.34613	3.68592	9.74267	0.490796
3.79684	12.4521	7.21356	2.23481	11.8153	5.58981	1.56753	11.9193	2.16154	1.36777	12.0484	0.059099	6.96165	9.42739	3.08651	2.63428	11.2918	4.55661	1.81874	12.9328	4.43957	1.2553	14.8414	4.29386	3.87202	9.93402	0.414675
3.70195	12.5506	7.40579	2.22867	11.791	5.69992	1.53498	11.9557	2.15187	1.40621	12.1471	0.163736	7.23399	12.1909	4.2635	2.72271	11.2711	4.58394	1.85157	12.9101	4.45918	2.68901	14.2429	4.69251	3.93956	10.1193	0.284259
3.55708	12.5907	7.41542	2.26784	11.7784	5.79745	1.53185	11.8998	2.22721	1.40858	12.4232	0.056625	6.87757	12.0341	4.90699	2.79603	11.2316	4.59688	1.81402	12.8649	4.50249	3.29203	14.0631	5.01093	3.80536	10.261	0.262822
3.55907	12.6019	7.40825	2.33298	11.7434	5.81215	1.54904	11.8416	2.24319	1.43768	12.4943	0.136743	6.77958	11.185	4.97081	2.8698	11.2065	4.60924	1.91084	12.7808	4.6315	1.97422	14.5379	5.02298	3.69927	10.1758	0.236518
3.38485	12.6516	7.42816	2.22376	11.7589	5.7847	1.49915	11.9363	2.24048	1.40803	12.3954	0.173117	5.57738	8.31639	4.12225	2.87999	11.1706	4.68935	1.80715	12.7953	4.63003	0.671489	15.0987	4.74796	3.61066	10.1084	0.173991
3.52478	12.6031	7.48913	2.30485	11.6389	5.8692	1.54217	11.7826	2.30621	1.27628	12.2973	0.315695	2.3829	6.75868	3.7379	2.86623	11.1618	4.64682	1.83811	12.7843	4.71017	-1.00998	15.067	5.11999	3.62054	10.3314	0.085711
3.46471	12.6107	7.5254	2.34615	11.6805	5.94952	1.59428	11.7725	2.34724	1.27419	12.2625	0.397338	1.19955	6.54504	4.22456	2.90961	11.1335	4.66214	1.93779	12.6281	4.71861	-2.2174	13.1961	5.43466	3.64816	10.4442	0.022241
3.52044	12.5822	7.55482	2.34033	11.6057	6.02641	1.57146	11.7447	2.3637	1.15122	12.545	0.362199	0.474628	6.50508	5.02262	2.92196	11.1284	4.71135	2.01159	12.5741	4.8691	-2.73805	11.9993	5.70092	3.62362	10.5935	-0.159022
3.60322	12.543	7.60202	2.36116	11.5668	6.02376	1.55406	11.7492	2.37851	1.36593	12.6741	0.424296	1.33273	6.68627	4.93398	2.94923	11.1223	4.76559	2.08598	12.4795	4.8951	-2.34616	11.5596	5.29128	3.67886	10.827	-0.226207
3.59884	12.4166	7.56051	2.35871	11.5555	6.06524	1.63917	11.7285	2.34196	1.45748	12.6501	0.4798	3.04369	6.61497	4.75238	2.89201	11.138	4.71724	1.79329	12.5861	4.8652	-1.91795	12.6662	4.41134	3.77282	11.1048	0.025103
3.64822	12.3662	7.64541	2.42265	11.5229	6.09057	1.65601	11.7236	2.34218	1.48437	12.7636	0.619471	5.46984	7.47502	4.56329	2.94198	11.0299	4.83317	1.79471	12.6016	4.83813	-1.85744	13.0714	4.22882	3.67139	11.2493	-0.076954
3.61839	12.3547	7.65943	2.41992	11.5073	6.13531	1.68955	11.7141	2.35399	1.51615	12.819	0.681326	6.96599	10.5407	4.83459	2.98195	11.0183	4.9206	1.99898	12.5923	4.86655	-1.13984	14.9284	4.26011	3.61487	11.4359	0.051549
3.64313	12.3326	7.70973	2.41551	11.4916	6.20904	1.63934	11.722	2.32971	1.70601	12.8613	0.529578	6.97356	11.7428	5.83719	2.96106	10.961	4.97655	1.92358	12.5175	4.99372	0.525742	15.0598	4.58811	3.47836	11.4201	0.154561
3.66979	12.3168	7.74048	2.37173	11.4874	6.2096	1.63876	11.7251	2.38578	1.69511	12.9448	0.71701	6.71518	12.614	6.26105	2.92665	10.9392	5.03673	1.98995	12.4124	4.98213	1.86446	14.7521	5.01771	3.46666	11.2802	0.005324
3.60505	12.3206	7.83268	2.4556	11.4497	6.26453	1.69108	11.7463	2.40503	1.57688	12.9554	0.759869	6.10968	11.9853	6.02264	2.93971	10.9623	5.09375	2.05441	12.3346	5.02986	1.73948	14.5561	5.26494	3.36634	11.0852	-0.08792
3.74487	12.2751	7.87465	2.47134	11.3843	6.3459	1.7461	11.534	2.54157	1.50735	12.6928	0.890527	6.57054	9.43637	5.62222	2.98503	10.9623	5.08572	1.94894	12.3555	5.13157	0.401175	15.058	4.95699	3.09692	11.0049	-0.162467
3.68885	12.2841	7.86803	2.51362	11.3733	6.37143	1.81817	11.5215	2.4782	1.4021	12.5839	1.01973	5.15255	7.40336	5.19738	2.97707	10.9525	5.21589	2.02047	12.3283	5.02596	-1.33045	14.7085	4.58846	2.85061	10.5488	-0.115519
3.77631	12.2554	7.85318	2.53769	11.4073	6.35005	1.86193	11.454	2.62606	1.43717	12.4865	0.923374	2.3725	5.99795	5.35916	2.97237	10.938	5.29076	1.91879	12.3551	5.01852	-2.33953	13.5706	4.70613	2.80855	10.4999	0.000431
3.77229	12.2437	7.89979	2.55711	11.3909	6.38528	1.9278	11.4127	2.61168	1.59205	12.2335	0.825034	1.37236	6.19609	6.15561	3.0003	10.9251	5.31606	1.95327	12.3038	4.98107	-2.14599	13.253	5.40984	3.02	10.1208	-0.021502
3.68589	12.2574	7.91321	2.62165	11.3587	6.38935	1.89246	11.4447	2.65131	1.68408	12.0517	0.607716	1.81089	6.38981	5.83612	3.04335	10.8447	5.28976	2.02044	12.2433	4.97001	-1.91188	12.9196	5.63366	3.14842	9.96255	0.000538
3.68369	12.2468	7.9403	2.61712	11.3383	6.45402	2.05822	11.3789	2.66711	1.74771	11.8559	0.517507	3.08501	6.42016	5.57719	3.13398	10.7929	5.2346	2.05106	12.2328	5.04137	-2.26388	13.4399	5.14433	3.31538	9.87052	0.076812
3.71163	12.2241	7.94425	2.61649	11.3229	6.45824	2.18696	11.2678	2.72918	1.87909	11.8391	0.517658	6.16168	7.49384	4.91638	3.20043	10.8442	5.15168	2.01549	12.2397	5.08272	-1.09666	14.5142	4.72072	3.5327	9.86221	0.324587
3.84659	12.1644	8.01676	2.5767	11.359	6.41293	2.08106	11.2074	2.80722	2.11721	11.7192	0.590037	7.53441	10.3386	5.09223	3.21397	10.8217	5.16084	2.01368	12.2243	5.11386	1.66525	14.7959	4.42775	3.59084	9.89106	0.243956
3.75662	12.1712	8.06627	2.59337	11.3449	6.49206	2.07968	11.1597	2.81138	2.11224	11.6006	0.737611	7.31361	12.2961	5.86984	3.19727	10.7938	5.17104	2.01416	12.2093	5.10053	4.66642	13.7449	5.53467	3.78924	9.78638	0.565666
3.78472	12.154	8.0724	2.48403	11.3574	6.50429	2.14232	10.9242	2.84034	1.9837	11.5659	0.885556	6.72634	12.7779	6.33071	3.15987	10.6692	5.20779	1.945	12.2255	5.1332	3.56527	14.0259	5.33038	3.83724	9.67433	0.600157
3.67004	12.1756	8.08721	2.52702	11.3386	6.51107	2.08863	10.8257	2.85797	2.00232	11.3126	1.00424	6.99545	11.462	6.04068	3.15526	10.6378	5.26578	1.95589	12.1778	5.17323	2.19149	14.5943	5.17078	3.83609	9.66315	0.657551
3.64294	12.1767	8.07766	2.58875	11.3085	6.55902	2.05735	10.8874	2.87088	2.06744	11.2748	1.01067	6.90268	8.8208	5.63633	3.12922	10.6737	5.22996	2.13884	12.0847	5.2658	1.15649	14.8223	4.93882	3.58115	9.62139	0.693488
3.81218	12.1223	8.09359	2.58321	11.3014	6.6558	2.02832	10.8056	3.04285	1.93806	10.9671	1.12825	5.43131	7.04782	5.79741	3.21765	10.6585	5.2341	2.13878	12.1021	5.27141	-1.02981	14.4834	5.06004	3.53654	9.22861	0.777896
3.83273	12.0971	8.17284	2.6264	11.238	6.63753	2.09251	10.7473	3.04963	2.04702	10.8727	1.14987	3.69038	5.89212	6.19311	3.26976	10.6115	5.32136	2.23373	11.9971	5.35062	-2.5233	12.707	5.45278	3.78539	9.08265	1.01431
3.83399	12.0864	8.15931	2.63086	11.2117	6.54018	2.05787	10.7377	3.08953	2.19119	10.6608	1.18105	3.11139	5.93863	6.38582	3.35126	10.5699	5.41654	2.1673	12.0528	5.35663	-2.53731	11.5516	6.2488	3.85149	8.907	1.09609
3.89429	12.0653	8.12566	2.66393	11.1686	6.69135	2.07322	10.7327	3.12547	2.1863	10.6281	1.23022	4.06874	6.1222	5.97887	3.36901	10.7067	5.47461	2.06156	12.048	5.44809	-1.81848	12.4049	5.83929	3.99728	8.89412	1.20192
3.8608	12.0157	8.1218	2.64161	11.1585	6.70082	2.10043	10.6518	3.20747	2.17988	10.5964	1.3489	5.56309	7.23527	5.16402	3.35841	10.7117	5.40641	2.16447	12.0499	5.41595	-0.7014	13.4196	5.09959	4.18331	8.80489	1.36457
3.81881	11.9991	8.25812	2.68596	11.1456	6.67286	2.19675	10.5824	3.215	2.33816	10.8698	1.35546	7.42269	9.60597	4.29371	3.25687	10.5809	5.51948	2.16723	11.9882	5.32565	0.641598	14.9033	4.662	4.28508	8.77397	1.45943
3.79332	11.9954	8.2287	2.64083	11.129	6.69225	2.12951	10.5558	3.2329	2.31006	10.8848	1.20957	7.82007	12.7871	4.8372	3.25217	10.4897	5.52872	2.13206	11.9827	5.35248	3.47919	14.0891	4.9833	4.44831	8.82089	1.53518
3.75676	11.9801	8.31277	2.65856	11.097	6.7387	2.20751	10.4926	3.29981	2.57243	10.7244	1.22444	7.15233	12.8411	5.61729	3.21991	10.461	5.5527	2.17247	11.9204	5.35436	4.48531	13.8048	5.56898	4.55273	8.82474	1.51264
3.87878	11.9417	8.21899	2.63408	11.0759	6.77342	2.27155	10.4552	3.29713	2.31795	10.3519	1.36797	6.65044	12.4748	5.84772	3.30259	10.4108	5.61374	2.06266	11.8811	5.34467	2.42661	14.4772	5.59942	4.62649	8.78573	1.62057
3.84389	11.926	8.28403	2.6352	11.0564	6.75045	2.23778	10.4472	3.32176	2.41522	10.4864	1.28819	6.84777	10.65	5.27548	3.30123	10.3613	5.59871	2.09321	11.8469	5.39297	0.689081	14.8855	5.32973	4.69318	8.65777	1.62548
3.87129	11.8994	8.28791	2.74114	11.0132	6.76755	2.28613	10.42	3.32242	2.44316	10.4424	1.31209	6.58217	7.77936	5.03765	3.35897	10.3739	5.62911	2.22352	11.7876	5.44925	-1.10167	13.9636	5.60329	4.76153	8.58878	1.58878
3.9874	11.8538	8.24847	2.67088	11.0093	6.85081	2.34064	10.2468	3.44924	2.35672	10.4374	1.21924	4.7475	6.1484	5.63463	3.41285	10.3531	5.69506	2.3147	11.7624	5.52887	-2.1142	12.3146	6.48114	4.58187	8.6071	1.70644
4.02628	11.9322	8.21419	2.70523	11.0071	7.0114	2.3588	10.2974	3.45163	2.47546	10.3533	1.14626	3.10606	5.53504	6.54382	3.45502	10.3383	5.71523	2.25177	11.7652	5.54566	-1.48875	9.99766	6.99016	4.55664	8.68072	1.73949
3.98886	11.8691	8.28932	2.73196	10.9795	6.9216	2.43617	10.2006	3.45763	2.32761	10.3421	1.20313	3.65587	5.89791	6.55738	3.48041	10.2852	5.73872	2.25134	11.7543	5.55413	-1.2169	10.3415	6.60351	4.64896	8.77958	1.66138
3.93102	11.9021	8.29258	2.7711	10.9499	6.96767	2.45176	10.2019	3.47237	2.47369	10.3037	1.24647	5.19663	6.09144	5.98558	3.48277	10.2799	5.69706	2.31326	11.7217	5.633	-1.27306	12.3768	5.83065	4.58671	8.94103	1.63968
3.98442	11.8605	8.31152	2.9587	10.8788	7.02047	2.42723	10.2846	3.3454	2.32946	10.5342	1.23522	6.82495	8.53925	4.90555	3.49635	10.2938	5.72513	2.2776	11.7277	5.67817	-0.418612	13.6645	5.3654	4.60203	9.09576	1.55795
4.03411	11.8201	8.37069	3.00741	10.8892	6.94767	2.49077	10.2511	3.36778	2.2409	10.6241	1.24404	7.51218	12.791	5.08085	3.46704	10.3049	5.73247	2.34494	11.7111	5.66098	1.22303	14.6645	5.08728	4.48434	9.26737	1.33217
4.11763	11.7763	8.37109	3.0245	10.8586	6.99693	2.48919	10.2284	3.4003	2.18495	10.7443	1.23385	6.7405	13.1061	5.93237	3.52438	10.3365	5.78458	2.44072	11.6206	5.69743	4.37534	13.9949	5.75552	4.43487	9.23612	1.13629
4.16305	11.7324	8.46766	3.02349	10.8367	7.00369	2.47918	10.0045	3.45926	2.2101	10.5249	1.18199	6.37706	13.0349	6.40644	3.50855	10.2489	5.72848	2.4047	11.6003	5.73816	3.4016	14.1871	6.35114	4.21187	9.07783	1.18198
4.10759	11.7277	8.45988	3.01931	10.8138	7.05312	2.3839	10.103	3.46658	2.0213	10.4977	1.39433	6.7921	11.7635	5.77721	3.44748	10.2012	5.72898	2.37455	11.6117	5.68052	1.55198	14.6176	6.11737	3.99556	8.95544	1.18737
4.12495	11.6935	8.55846	3.0811	10.7737	7.06936	2.33565	10.0322	3.40484	1.87712	10.5945	1.46985	6.38359	8.26194	5.30335	3.45539	10.1677	5.8128	2.30311	11.6259	5.77925	-0.650855	13.7685	5.63538	3.92646	8.73094	1.00299
4.12998	11.6816	8.51033	2.97483	10.7276	7.03489	2.36561	10.025	3.42916	2.13106	10.1126	1.42963	4.52763	5.55293	5.88746	3.45563	10.2587	5.88792	2.43254	11.5802	5.83069	-1.65703	10.1618	6.41969	3.46797	8.7519	0.995373
4.12116	11.657	8.59254	2.97044	10.6978	7.08247	2.41149	9.9625	3.46221	1.95201	10.2107	1.63011	2.68832	5.38464	7.05143	3.48183	10.2501	5.92672	2.56416	11.5741	5.85694	-1.00529	9.10277	6.83617	3.49191	8.67241	0.962003
4.20634	11.618	8.5757	2.98857	10.6693	7.11742	2.36374	9.94469	3.41908	1.89076	10.28	1.65489	3.0556	5.74127	7.38339	3.46113	10.1652	5.96141	2.56641	11.6031	5.83627	-1.08254	9.15564	7.16458	3.52597	8.69947	0.892757
4.23109	11.5859	8.59756	3.0555	10.6537	7.07354	2.39953	10.0184	3.3749	1.89771	10.1655	1.59319	4.56412	5.90993	6.85848	3.44623	10.1704	5.97868	2.59801	11.5812	5.85322	-1.25448	10.3969	6.65664	3.47208	8.76532	0.855355
4.17764	11.5779	8.56938	3.11286	10.6175	7.14952	2.37066	10.0269	3.36973	1.95751	10.388	1.45561	6.6041	7.3857	5.94311	3.6617	10.0958	5.97194	2.53244	11.5478	5.81781	-1.12105	12.0517	5.99427	3.37653	8.98832	0.83488
4.22648	11.5365	8.62887	3.1084	10.5907	7.19974	2.41898	10.0181	3.39434	2.04591	10.4019	1.49675	6.98872	10.3486	5.70638	3.78368	10.1904	5.97075	2.60444	11.5483	5.72044	0.464934	14.4535	5.34158	3.08652	9.21902	0.803536
4.22535	11.5147	8.63692	3.06578	10.5718	7.19537	2.4918	9.8949	3.47101	2.12522	10.3182	1.57677	7.31996	12.6798	6.3709	3.77602	10.0701	5.97971	2.536	11.4866	5.71719	2.80751	14.3526	5.99933	3.08152	9.13007	0.835117
4.32992	11.4606	8.69314	3.12705	10.5301	7.21421	2.56125	9.74563	3.5986	2.03572	10.2444	1.55777	6.96133	12.8812	6.77683	3.83244	10.0301	5.97632	2.56572	11.4005	5.72919	2.67675	14.2517	7.0585	3.01141	9.0358	0.87361
4.37852	11.422	8.75473	3.10597	10.5345	7.20634	2.55873	9.58685	3.57562	2.357	10.1534	1.5967	7.17587	11.7807	6.48853	3.89815	9.95132	6.00534	2.49188	11.3354	5.82884	2.18575	14.5273	6.01161	3.01583	8.93461	0.953405

## Sheet: Bird2Control
x1	y1	z1	x2	y2	z2	x3	y3	z3	x4	y4	z4	x5	y5	z5	x6	y6	z6	x7	y7	z7	x8	y8	z8	x9	y9	z9
0.517865	-0.00459195	4.60683	0.656592	-2.37722	4.17745	0.951535	-5.47953	0.868284	1.07251	-6.69395	-0.87242	1.9078	0.63588	3.78422	1.55709	-3.58816	3.19376	0.0371408	-3.92913	3.28515	-0.774486	0.597993	4.30074	1.58046	-6.63432	-0.89975
0.503083	0.200488	4.60987	0.685102	-2.23441	4.18206	0.893587	-5.16812	0.936131	1.09595	-6.46082	-0.946823	2.70042	0.629558	3.61899	1.58826	-3.44759	3.18307	0.0189328	-3.7454	3.3423	-1.64967	0.514715	4.35766	1.44771	-6.4104	-0.948256
0.572228	0.352151	4.69007	0.678918	-2.14557	4.17255	0.916383	-5.00362	0.945998	1.05815	-6.41879	-0.892977	4.42733	0.651477	3.61382	1.61354	-3.2366	3.25762	0.0156624	-3.70287	3.30433	-3.16601	-0.0704611	4.14583	1.50051	-6.17746	-0.931074
0.558797	0.558961	4.72553	0.660857	-1.89819	4.20258	0.934971	-4.75636	1.0632	1.10153	-6.02576	-0.793588	5.90801	0.143172	3.53175	1.6762	-3.01372	3.35776	0.124659	-3.63642	3.20641	-3.77244	-0.943258	3.70879	1.54241	-5.95973	-0.889577
0.545915	0.741341	4.72113	0.646336	-1.69611	4.21094	0.921205	-4.5794	1.06628	1.05114	-5.8915	-0.814675	5.67949	-2.48135	3.49946	1.66791	-2.84202	3.34922	0.0367229	-3.5146	3.27569	-3.9939	-5.28102	3.75464	1.56088	-5.7604	-0.838765
0.569857	0.998192	4.72536	0.706848	-1.47124	4.33666	0.904179	-4.33364	1.05428	1.03532	-5.63163	-0.753558	4.58244	-4.81053	3.65554	1.65901	-2.66763	3.36651	0.0948591	-3.31676	3.26655	-2.77993	-7.04349	3.72383	1.61341	-5.48633	-0.822986
0.560485	1.09407	4.84723	0.69592	-1.31425	4.33689	0.884666	-4.06563	1.04862	1.16667	-5.41818	-0.828583	3.16596	-6.10406	3.68499	1.52571	-2.32064	3.39778	0.0724784	-3.06699	3.27237	-1.47586	-5.85948	4.06788	1.61417	-5.23612	-0.843862
0.586532	1.32783	4.85077	0.802222	-1.13266	4.3673	0.829897	-3.82114	1.09581	1.11952	-5.24092	-0.788381	2.61027	-6.25706	3.83906	1.44026	-2.20402	3.45504	0.168731	-2.85517	3.32095	-0.329114	-6.22823	4.27466	1.58543	-5.02787	-0.832371
0.569815	1.55821	4.89074	0.793624	-1.01829	4.41223	0.88561	-3.50401	1.10258	1.16347	-4.81575	-0.779005	3.37091	-5.45854	3.70616	1.43587	-2.11596	3.45086	0.183988	-2.57599	3.29373	-0.698889	-6.40789	4.66706	1.5779	-4.85803	-0.855798
0.556796	1.72201	4.98904	0.80495	-0.583671	4.43025	0.857378	-3.17033	1.13048	1.11371	-4.60423	-0.840043	4.65248	-4.61121	3.10224	1.42865	-1.98369	3.4609	0.246548	-2.41197	3.41426	-2.42911	-5.96435	4.39066	1.55827	-4.48222	-0.923701
0.754558	1.92742	5.06125	0.876197	-0.434593	4.44061	0.850853	-3.05587	1.11459	1.09252	-4.24932	-0.950137	6.30744	-2.94639	2.44382	1.42662	-1.91984	3.41656	0.227186	-2.16895	3.34135	-3.73041	-4.91986	3.77542	1.61815	-4.14256	-1.01397
0.833644	2.04826	5.02254	0.864122	-0.232913	4.42895	0.914894	-2.87723	1.15199	1.11112	-3.95369	-1.04263	5.30588	-1.2331	2.40767	1.6036	-1.52558	3.42834	0.210385	-1.96332	3.33265	-3.49101	-2.29337	3.52923	1.58103	-3.79779	-1.12033
0.983299	2.4287	5.06182	0.897533	-0.175326	4.55875	1.01049	-2.55691	1.14646	1.04952	-3.53443	-0.96813	4.27682	1.4414	2.81719	1.58905	-1.27653	3.53483	0.198206	-1.82367	3.36946	-2.22282	1.03585	3.34703	1.53012	-3.48485	-1.16143
1.01862	2.56895	5.07398	0.930225	-0.0143012	4.49697	1.0346	-2.31852	1.16942	1.02181	-3.20325	-1.00197	2.52952	3.12403	3.462	1.61233	-1.01775	3.69429	0.257627	-1.59477	3.46028	-0.34754	3.26108	3.79566	1.52625	-3.02695	-1.19721
1.40367	2.79596	5.10124	0.851725	0.234441	4.51038	0.9001	-2.18273	1.33537	1.02028	-3.05298	-1.18952	2.45534	3.81177	4.23281	1.6458	-0.818729	3.61926	0.203353	-1.43564	3.55292	-0.292833	3.57939	4.67741	1.39776	-3.03249	-1.15633
1.42347	2.99369	5.13207	0.910204	0.462238	4.518	0.883444	-1.99878	1.33054	1.10072	-2.80735	-1.20459	3.89968	3.68455	3.98934	1.69948	-0.637599	3.62919	0.269023	-1.09822	3.55753	-1.14524	3.63643	4.86619	1.38564	-2.80324	-1.17124
1.45008	3.16943	5.15022	0.916013	0.643801	4.56914	0.869082	-1.78908	1.32738	1.05716	-2.64697	-1.13061	5.19792	2.89983	3.34495	1.72092	-0.439487	3.66771	0.176364	-0.718976	3.52293	-3.18148	3.01029	4.69051	1.37455	-2.62373	-1.18043
1.46838	3.5197	5.20685	0.957317	0.859767	4.59866	0.884699	-1.56591	1.28977	1.01332	-2.48418	-1.02828	5.97123	0.871058	2.98056	1.71121	-0.226814	3.68655	0.171402	-0.658283	3.52456	-4.22206	1.33061	4.61866	1.46592	-2.43654	-1.11836
1.50123	3.6733	5.22017	0.975697	1.06108	4.646	0.87265	-1.29715	1.26804	0.97231	-2.30209	-0.938065	4.93437	-2.21102	3.414	1.72834	0.0792009	3.73753	0.267214	-0.306152	3.65483	-3.36259	-1.32554	4.84897	1.45889	-2.27793	-1.07316
1.61076	3.91361	5.28977	1.00601	1.2727	4.65536	0.859851	-1.08706	1.25747	1.04807	-2.09828	-0.88333	3.09645	-4.02794	3.95936	1.68975	0.225069	3.76432	0.254018	-0.144457	3.68343	-1.16239	-3.2828	5.20806	1.54639	-2.09421	-1.03857
1.67307	4.08767	5.32599	1.0857	1.48048	4.70789	0.954082	-0.861733	1.25877	1.0705	-1.92274	-1.01507	1.80222	-4.249	4.66549	1.8045	0.561089	3.72207	0.356859	0.162371	3.74142	0.431934	-3.95744	5.09823	1.5652	-1.918	-1.01316
1.73984	4.29689	5.38887	1.10941	1.7339	4.71424	0.930097	-0.490783	1.22984	1.11721	-1.82249	-1.0225	2.77517	-3.27852	4.99366	1.79801	0.711872	3.74209	0.466966	0.402703	3.75714	0.0240537	-3.90197	5.23425	1.50261	-1.6721	-1.07174
1.81166	4.44049	5.42442	1.17189	1.93876	4.76613	0.935202	-0.302676	1.15693	0.984411	-1.60213	-0.991554	4.88906	-2.43331	4.69566	2.00883	1.06171	3.78711	0.591876	0.45753	3.74349	-2.06972	-3.39706	5.22835	1.51632	-1.48005	-1.07596
1.75719	4.57045	5.45517	1.23139	2.14181	4.81106	0.91613	-0.0560566	1.17015	1.03378	-1.3108	-0.958991	6.18559	-1.19678	3.91241	2.03397	1.25696	3.80469	0.57927	0.634558	3.76191	-3.36153	-1.69927	4.99658	1.47888	-1.21135	-1.08984
1.75556	4.70115	5.41535	1.28359	2.34383	4.85332	0.945708	0.157121	1.20628	1.04949	-1.042	-0.973351	5.59108	0.880895	3.24132	2.02695	1.40817	3.8657	0.499366	0.869825	3.71017	-3.32977	1.7906	4.866	1.42209	-0.955708	-1.10417
1.83375	4.98231	5.44702	1.33538	2.54452	4.89579	0.976188	0.357563	1.30357	0.956019	-0.724115	-0.883737	4.00473	4.95381	3.58107	2.08645	1.54403	3.90257	0.486357	1.04793	3.72858	-1.0522	4.91755	4.80631	1.36585	-0.707812	-1.10977
1.88953	5.17655	5.48204	1.33591	2.73958	4.92128	0.964058	0.550098	1.29953	0.905469	-0.472879	-0.87433	2.31211	6.33932	4.55651	2.14127	1.76742	4.0087	0.541383	1.17046	3.80935	0.998893	6.16377	5.48353	1.27067	-0.509536	-0.980689
1.93153	5.4779	5.51027	1.38227	2.93618	4.97724	0.956344	0.653588	1.30428	0.928862	-0.286113	-0.803252	2.92276	6.09658	5.01994	2.07143	1.86822	4.04249	0.520776	1.46017	3.83808	0.591675	5.99436	5.98313	1.26782	-0.198186	-0.913563
1.98079	5.88727	5.62004	1.42251	3.13743	5.02079	0.975867	0.766561	1.43108	0.989018	-0.151526	-0.748875	4.57538	5.78022	4.68875	2.13267	2.06426	3.99687	0.537632	1.66781	3.92328	-1.43909	5.88505	5.75707	1.32779	-0.0749943	-0.831619
2.03173	6.01446	5.65225	1.46656	3.34664	5.06474	1.04759	1.07012	1.38299	0.91033	-0.0324739	-0.660019	5.91414	4.7605	4.16001	2.12045	2.41901	4.04342	0.490128	1.8658	3.96201	-3.75103	5.09527	5.66284	1.3193	0.0160025	-0.727835
2.07963	6.03335	5.67767	1.50676	3.5546	5.06796	1.06699	1.25722	1.35971	0.935458	0.110716	-0.666304	6.2233	2.19731	4.05046	2.14465	2.54132	4.19413	0.540297	2.09551	4.00336	-3.91748	2.19941	5.52792	1.25872	0.147855	-0.627728
2.12638	6.16095	5.7164	1.49584	3.76225	5.1282	1.10224	1.43343	1.32376	0.957924	0.277748	-0.642305	4.68347	-0.494671	4.4839	2.13898	2.71201	4.21292	0.554136	2.34671	4.12441	-2.4746	-0.3706	5.4782	1.35163	0.34349	-0.63515
2.16925	6.26959	5.75553	1.52487	3.96616	5.17492	1.08731	1.6631	1.32942	0.978195	0.480951	-0.620422	2.908	-1.48816	4.90092	2.12922	3.01114	4.2428	0.806461	2.59755	4.33752	-0.254313	-1.39519	5.52507	1.379	0.560321	-0.617606
2.21008	6.64803	5.83644	1.59362	4.16914	5.22119	1.07867	1.78733	1.3404	1.00147	0.698018	-0.599334	2.37006	-1.44317	5.27645	2.12525	3.13955	4.24772	0.833875	2.72154	4.36475	0.794588	-1.74559	5.4276	1.40401	0.79692	-0.574975
2.24517	6.94207	5.88899	1.60521	4.36718	5.24267	1.06451	2.06296	1.3183	1.12829	0.962834	-0.558618	3.13766	-0.773853	5.35055	2.11384	3.50399	4.26784	0.868377	3.00876	4.40703	0.340951	-1.23034	6.0217	1.42769	1.00858	-0.559232
2.28171	7.09344	5.9416	1.74398	4.58075	5.30566	1.14165	2.24374	1.48146	1.11264	1.23288	-0.51565	4.86405	0.162217	4.83986	2.11226	3.56062	4.26355	0.943546	3.29627	4.36282	-1.1796	-0.623951	6.03045	1.44422	1.27866	-0.534795
2.31617	7.27786	5.9876	1.83502	4.78461	5.28595	1.13081	2.47997	1.49192	1.16567	1.5368	-0.435344	6.52453	1.25548	4.09516	2.10498	3.7704	4.30995	0.935893	3.3983	4.43517	-3.27402	0.59259	6.13722	1.45514	1.53206	-0.50949
2.35165	7.46426	6.03503	1.82762	4.99519	5.30879	1.23731	2.67561	1.50485	1.15331	1.74558	-0.44445	6.503	3.34813	3.54814	2.30132	3.9876	4.40247	0.942993	3.58174	4.46011	-3.60931	3.26237	5.68384	1.4522	1.76073	-0.482546
2.38937	7.64927	6.08204	1.81748	5.20615	5.38338	1.30416	2.85167	1.58484	1.17473	1.91378	-0.300991	5.38961	6.40384	3.41821	2.39648	4.18094	4.48698	0.964045	3.84943	4.49256	-2.41595	6.39931	5.1245	1.42529	1.95228	-0.436626
2.42693	7.83442	6.12665	1.81001	5.41846	5.40567	1.36814	3.04763	1.6159	1.16783	2.08711	-0.237655	4.15429	8.50091	3.82358	2.42503	4.37122	4.54395	0.987019	3.94191	4.52938	-0.817238	8.61909	4.70702	1.38898	2.1076	-0.37269
2.46506	8.0188	6.16378	1.91635	5.62811	5.49993	1.37872	3.19035	1.69615	1.08582	2.1231	-0.13532	2.99595	9.09361	4.88508	2.45347	4.54262	4.60733	0.985019	4.28564	4.60426	0.479301	9.23966	5.15457	1.35659	2.16947	-0.249164
2.50184	8.2028	6.20174	1.94649	5.84618	5.55988	1.36549	3.38774	1.79466	1.06161	2.22036	-0.038285	3.57539	9.09295	4.87831	2.48489	4.69429	4.60718	1.04211	4.46988	4.66906	0.0782767	9.33289	5.70329	1.32917	2.21012	-0.116021
2.54053	8.38589	6.24064	1.98085	6.05609	5.55248	1.35253	3.57247	1.83088	1.05738	2.15309	0.100438	4.71068	9.04656	4.39579	2.55287	4.80799	4.57183	1.0583	4.6758	4.70608	-1.00775	9.08392	5.67057	1.27993	2.30133	0.10781
2.57984	8.56918	6.27699	2.0348	6.26518	5.55792	1.33526	3.84079	1.87315	1.05596	2.17667	0.227164	6.18397	8.09389	3.62636	2.57916	5.11046	4.63825	1.09536	5.00898	4.75225	-2.47719	8.38818	5.77941	1.28159	2.31534	0.251978
2.63685	8.83402	6.38828	2.08616	6.47671	5.6165	1.39536	4.12108	2.06158	1.06308	2.23321	0.503273	7.23577	6.06394	3.4137	2.60682	5.29828	4.73476	1.13834	5.24668	4.7854	-3.60418	5.65502	5.79082	1.38673	2.34523	0.408748
2.69218	9.03267	6.43423	2.06044	6.7005	5.62554	1.49773	4.35795	2.2312	1.11995	2.4698	0.543801	6.60634	3.9678	3.71535	2.70155	5.8059	4.82936	1.20472	5.30503	4.80986	-3.22672	3.47221	5.89423	1.44395	2.50337	0.565501
2.74317	9.21295	6.5009	2.13578	6.91849	5.67278	1.38911	4.46102	2.40644	1.16572	2.61782	0.609112	5.34799	2.32554	4.28577	2.65735	6.09012	4.92667	1.29332	5.48114	4.85379	-1.45637	2.18315	5.76987	1.50909	2.66741	0.697365
2.79772	9.4021	6.53913	2.16907	7.13844	5.74982	1.39165	4.8185	2.4147	1.20565	2.78308	0.66928	4.00713	1.567	5.11438	2.6514	6.29759	4.98486	1.30973	5.71775	4.87712	-0.292522	1.45082	5.80053	1.4079	2.84666	0.669952
2.84857	9.68333	6.5921	2.20774	7.35937	5.74166	1.57648	5.09188	2.46096	1.23568	3.01132	0.708851	4.21102	1.70792	5.22578	2.65056	6.5456	4.91889	1.34171	5.92542	4.93394	0.22622	1.83506	5.91382	1.36839	3.07671	0.770057
2.90656	9.85983	6.63462	2.2848	7.57236	5.8164	1.56344	5.34943	2.49516	1.18593	3.27093	0.726919	5.441	2.69441	5.033	2.68654	6.7341	4.88024	1.31522	6.17682	4.99141	-1.22516	2.39306	6.45371	1.35588	3.31157	0.756327
2.96234	10.0511	6.67422	2.27971	7.78589	5.83798	1.55229	5.5909	2.51324	1.24733	3.53584	0.654966	6.88428	4.44412	4.33708	2.79375	6.85952	4.86041	1.33106	6.44842	4.97989	-2.79387	4.39576	6.30103	1.52303	3.54629	0.550246
2.93478	10.2603	6.70559	2.36087	8.0241	5.86271	1.58105	5.83194	2.56905	1.19596	3.82603	0.606518	7.00876	7.81424	4.03157	2.86095	7.06106	4.93727	1.33708	6.6061	5.02141	-3.06852	7.36032	6.10565	1.45406	3.81143	0.597488
2.97138	10.4558	6.74067	2.44146	8.23457	5.91008	1.63306	6.04131	2.6117	1.21957	4.1167	0.559966	5.63582	10.5467	4.21422	2.89432	7.18969	4.98243	1.34045	6.82329	5.07726	-1.59124	10.2976	5.78228	1.46348	4.08203	0.565256
3.01752	10.6506	6.77327	2.48183	8.44337	5.91428	1.66536	6.23149	2.69884	1.20619	4.40695	0.597838	3.79426	11.534	5.28227	2.96085	7.40782	5.08505	1.31269	7.08241	5.1351	1.01732	11.895	5.71335	1.47418	4.35016	0.541126
3.06004	10.8446	6.81031	2.56236	8.62727	5.99491	1.66059	6.34332	2.70552	1.19267	4.65031	0.566709	3.84955	11.5657	5.90159	3.06993	7.64154	5.09258	1.46603	7.20838	5.18243	1.35875	11.8455	6.44462	1.49574	4.71067	0.540357
3.10327	10.9981	6.83231	2.55864	8.81572	6.00112	1.75959	6.43243	2.69451	1.32841	4.97797	0.56865	4.97912	11.3093	5.53606	3.09981	7.71443	5.07621	1.51041	7.52727	5.25072	0.152393	12.0522	6.81511	1.54722	4.8629	0.596438
3.18629	11.2003	6.90766	2.61981	9.01222	6.06012	1.83522	6.57688	2.71438	1.31837	5.18475	0.622023	6.55655	10.5942	4.82291	3.13987	7.89631	5.13839	1.6062	7.69986	5.27448	-1.84611	11.0576	6.63615	1.60118	5.0831	0.628031
3.20783	11.3986	6.93031	2.72546	9.19439	6.10299	1.91156	6.76015	2.71342	1.34696	5.29568	0.804484	7.09517	7.5765	4.19246	3.17962	8.15248	5.21502	1.62816	7.85578	5.3107	-3.06379	8.88125	6.86824	1.66161	5.25361	0.696944
3.25527	11.5891	6.9583	2.72257	9.40056	6.12484	1.90203	7.07906	2.70126	1.3419	5.43685	0.728299	6.68572	5.69727	4.3682	3.26547	8.36567	5.25232	1.66258	8.1017	5.31865	-2.47047	6.09828	6.70703	1.71885	5.68314	0.748356
3.30419	11.7799	6.9891	2.78669	9.59529	6.14225	1.89454	7.26431	2.71951	1.4847	5.67012	0.858703	5.19795	3.98937	4.82925	3.23241	8.61164	5.31098	1.76784	8.40485	5.39813	-0.830006	4.36161	6.62929	1.81488	5.8288	0.684229
3.34953	11.9734	6.99165	2.80425	9.82265	6.19831	1.94687	7.48124	2.79047	1.51097	6.04756	0.761354	3.65393	3.64463	5.47856	3.23132	8.81806	5.32156	1.87973	8.5467	5.48828	0.962972	4.0123	6.5471	1.87178	5.97048	0.796556
3.40496	12.1092	7.09439	2.84407	10.0286	6.23352	1.99708	7.77065	2.85913	1.56037	6.22942	0.744352	3.31155	3.94626	5.88144	3.32145	9.05006	5.29432	1.92021	8.60839	5.48669	1.27699	4.4418	6.77809	1.83061	6.20349	0.814416

## Sheet: Bird2waterfall
x1	y1	z1	x2	y2	z2	x3	y3	z3	x4	y4	z4	x5	y5	z5	x6	y6	z6	x7	y7	z7	x8	y8	z8	x9	y9	z9
1.21411	1.58679	4.64938	0.976596	-0.84547	4.25726	0.424254	-3.70996	1.13037	0.184563	-4.34482	0.058986	3.37958	-4.98913	4.89085	1.44273	-2.20011	3.46051	0.351569	-2.16828	3.69988	-0.394969	-5.32102	6.02847	1.05242	-4.93762	-0.624146
1.16575	1.8472	4.6958	0.985866	-0.593811	4.35484	0.3816	-3.5015	1.16086	0.165722	-4.1556	-0.013018	5.32109	-3.90575	3.9698	1.73556	-1.95647	3.34481	0.429735	-1.99897	3.66914	-2.72163	-3.84823	5.94292	1.12309	-4.62459	-0.798683
1.25802	2.00474	4.6338	1.08585	-0.415193	4.32649	0.35668	-3.20807	1.06963	0.145494	-3.85653	-0.135639	5.99412	-1.42458	2.75419	1.7557	-1.70091	3.28893	0.256521	-1.70465	3.51826	-3.58693	-1.26756	5.27358	1.21235	-4.19336	-0.937795
1.2408	2.30644	4.69215	1.0742	-0.241196	4.38991	0.338266	-2.98725	1.01889	0.117609	-3.55474	-0.218824	4.67007	2.10452	2.30517	1.89288	-1.33378	3.35484	0.345523	-1.65194	3.44234	-2.65994	1.88891	4.34507	1.09227	-3.94932	-1.01334
1.30349	2.2367	4.70722	1.06395	-0.068303	4.40458	0.324991	-2.79012	0.985115	0.130852	-3.31723	-0.302806	2.20357	3.68367	3.46731	1.86979	-0.853763	3.49324	0.364859	-1.52348	3.53686	-0.393482	3.16346	4.33479	1.0141	-3.64713	-0.917402
1.29827	2.49943	4.68726	1.08172	0.115756	4.37406	0.31404	-2.66091	0.982296	0.0854185	-2.86095	-0.334054	1.62753	3.42121	4.66138	1.92212	-0.663247	3.50848	0.206095	-1.47268	3.60424	0.573935	3.22426	5.03996	1.02043	-3.30339	-0.970117
1.34081	2.99383	4.74019	1.14955	0.344519	4.47342	0.423842	-2.35692	1.12023	0.104563	-2.73844	-0.3394	3.32504	2.99974	4.49178	1.91413	-0.444541	3.50383	0.311827	-1.25914	3.61863	-0.556142	3.21637	5.50319	1.10408	-3.15367	-0.891645
1.43951	2.96439	4.84646	1.16795	0.538303	4.44858	0.460645	-2.15232	1.1211	0.155164	-2.59369	-0.226467	4.9622	2.65889	4.02779	1.99826	-0.139795	3.45672	0.500813	-0.881304	3.5823	-2.35342	2.3335	5.61555	0.884961	-3.04631	-0.849551
1.47429	3.04201	4.87075	1.15699	0.734374	4.46426	0.445406	-1.94021	1.10292	0.178916	-2.46669	-0.184652	6.04737	0.621707	3.47171	1.99768	-0.138357	3.47804	0.450633	-0.656066	3.68766	-3.3919	0.415213	5.83634	0.932786	-2.82345	-0.720677
1.45672	3.36606	4.80984	1.23688	0.894759	4.44839	0.392627	-1.7696	1.14247	0.133461	-2.29405	-0.192794	5.89624	-2.15711	3.61177	1.96447	-0.177431	3.56288	0.482755	-0.263558	3.78561	-3.24573	-2.1397	5.97482	1.08974	-2.72007	-0.756153
1.48306	3.50241	4.83301	1.25125	1.15076	4.43729	0.429977	-1.50343	1.25307	0.210333	-2.10496	-0.17869	4.53114	-3.41301	4.44745	1.95133	-0.0195876	3.80137	0.471958	-0.163662	3.95377	-2.13076	-3.3457	5.82616	1.07788	-2.54401	-0.767477
1.46925	3.75713	4.95412	1.34331	1.35861	4.48732	0.532536	-1.32427	1.21019	0.258762	-1.91772	-0.121134	3.15697	-3.74174	4.80898	1.82576	0.0638737	3.67966	0.67132	0.130374	4.04282	-0.215951	-4.04125	5.43877	1.09401	-2.34	-0.775823
1.47422	4.00623	4.98578	1.33365	1.54925	4.50133	0.543429	-1.11277	1.2061	0.246435	-1.72504	-0.020398	2.44752	-3.76951	4.96388	1.97624	0.162305	3.7922	0.438869	0.26265	4.04914	0.306965	-4.07385	5.07271	1.13766	-2.15483	-0.705538
1.50957	4.06933	4.99632	1.36758	1.73936	4.52073	0.525678	-0.831759	1.17549	0.183395	-1.44296	0.038195	3.54141	-3.01542	5.07841	2.00113	0.337007	3.81285	0.74315	0.522121	3.96304	-0.284374	-3.33111	5.5015	1.11902	-1.98017	-0.8133
1.53811	4.22555	5.02054	1.44556	1.93006	4.54582	0.513577	-0.641318	1.15528	0.264302	-1.30477	-0.118155	5.05607	-1.9018	4.75573	1.9631	0.575302	3.75618	0.664699	0.750151	3.92457	-1.40253	-2.79361	5.44474	1.10518	-1.81115	-0.890245
1.57983	4.31343	5.03704	1.4689	2.1239	4.57338	0.559409	-0.441502	1.11178	0.311901	-1.2304	-0.155519	6.47114	-0.0345598	4.34236	2.14842	0.87961	3.66288	0.675268	1.1168	3.82196	-3.02035	-1.28609	5.45171	1.21271	-1.56818	-0.893101
1.72286	4.2134	5.01625	1.45857	2.31969	4.61816	0.565778	-0.128039	1.13585	0.328181	-1.035	-0.185479	6.68186	2.09991	4.05003	2.14245	1.1026	3.62585	0.607958	1.17828	3.72721	-3.75319	1.56323	5.19859	1.17661	-1.37355	-0.863677
1.74924	4.32182	5.01735	1.46047	2.51067	4.6387	0.670119	0.10871	1.17855	0.344288	-0.820983	-0.209177	5.50093	4.30823	3.9459	2.10024	1.28986	3.73619	0.567577	1.27057	3.79689	-3.02523	3.69316	5.0065	1.15679	-1.12188	-0.913364
1.74844	5.15731	5.08636	1.49553	2.70547	4.66657	0.807463	0.323799	1.17587	0.356982	-0.618544	-0.228448	3.9297	6.05513	4.34892	2.13983	1.52296	3.82571	0.586976	1.42609	3.92141	-1.90126	5.79515	4.8089	1.05147	-0.924515	-0.858918
1.7756	5.34289	5.12503	1.52005	2.90666	4.68072	0.788454	0.535124	1.18674	0.382337	-0.325231	-0.036101	2.76036	6.32397	4.96544	2.14511	1.59899	3.82648	0.6768	1.54809	3.95017	0.122306	6.28869	5.08151	1.22748	-0.720217	-0.909507
1.79848	5.5291	5.16622	1.54462	3.11334	4.69571	0.768481	0.812469	1.19189	0.39523	-0.060341	-0.056069	3.26007	6.09909	5.03886	2.13511	1.84371	3.83388	0.665737	1.7141	3.96124	-0.354379	6.3111	5.19496	1.40822	-0.511463	-0.840557
1.86943	5.77346	5.31686	1.54628	3.30451	4.74316	0.884797	0.944207	1.28365	0.444248	0.125893	-0.108979	4.7843	5.65612	4.73411	2.12783	2.05139	3.83562	0.694941	1.8215	3.83056	-1.36346	6.19426	5.13218	1.22014	-0.438752	-0.83966
1.90918	5.94151	5.34408	1.62737	3.50073	4.78579	0.875708	1.11132	1.25887	0.554219	0.385587	-0.166308	5.58369	4.94349	4.20669	2.06467	2.2379	3.89319	0.673089	2.12177	3.94028	-2.35421	5.3359	4.75746	1.53647	-0.245012	-0.844143
1.965	6.01624	5.43601	1.58455	3.69807	4.81012	0.949861	1.40863	1.24475	0.655446	0.599388	-0.184003	6.65387	3.25361	3.78742	2.26118	2.34796	3.86877	0.659989	2.27548	4.07474	-2.92831	3.51399	4.32139	1.65326	-0.0817705	-0.886235
2.00199	6.16808	5.47002	1.58749	3.89881	4.82437	1.03288	1.64671	1.28022	0.822939	0.842489	-0.042749	7.07651	1.36403	3.4431	2.25198	2.55869	3.97107	0.712398	2.46862	4.16991	-3.6064	1.66978	4.17555	1.73773	0.225896	-0.8856
2.09273	6.31204	5.5796	1.56744	4.09314	4.8444	1.11878	1.81941	1.28687	1.00632	1.05373	-0.09274	5.29043	-0.972082	3.41783	2.17764	2.83682	3.95987	0.696418	2.70957	4.20054	-3.43857	0.654506	4.44589	1.88032	0.49999	-0.828949
2.08696	6.46715	5.62385	1.57243	4.21696	4.8781	1.17223	2.00799	1.32316	1.07049	1.193	-0.107982	4.42426	-1.47952	3.56047	2.24258	2.97315	3.91805	0.688009	2.83949	4.2109	-2.47978	-0.519122	4.76478	2.03565	0.71046	-0.64747
2.19497	6.61829	5.56411	1.54806	4.46291	4.96033	1.2873	2.14616	1.4262	1.2885	1.39141	-0.199325	4.11884	-0.936958	3.88085	2.1714	3.08373	3.94094	0.778512	3.04769	4.14744	-1.91477	0.273095	4.86389	2.19464	0.817212	-0.616606
2.18541	6.77329	5.67866	1.6213	4.691	4.9424	1.2766	2.35693	1.46704	1.21426	1.59013	-0.094391	4.60451	0.12558	3.845	2.37118	3.28185	3.87332	0.897773	3.36783	4.08091	-2.91195	1.54705	4.96573	2.34452	1.0118	-0.581911
2.20886	6.92547	5.71891	1.64899	4.8556	4.97092	1.39372	2.56677	1.46107	1.30167	1.79492	-0.171825	5.9444	2.4539	3.83307	2.363	3.60346	3.88364	0.885176	3.59088	4.07277	-3.85131	4.02011	4.77918	2.41635	1.23158	-0.522
2.19782	7.0813	5.76264	1.80907	4.95388	4.96305	1.38426	2.75672	1.4123	1.3963	1.85348	-0.230515	7.19468	4.69486	3.88231	2.32811	3.60279	3.90762	0.771064	3.79095	4.03647	-3.28596	6.01461	4.75728	2.60371	1.50802	-0.456975
2.0978	7.21965	5.7832	1.81711	5.06547	4.95624	1.50429	2.94283	1.40557	1.48427	2.01249	-0.237269	6.42905	7.1654	3.85993	2.4917	3.8369	3.96229	0.902492	3.92516	4.00303	-1.97558	8.5045	4.55974	2.69573	1.5668	-0.423388
2.11366	7.34924	5.80765	1.81152	5.18941	4.99503	1.49803	3.08837	1.39896	1.52236	2.12403	-0.217552	5.43658	7.91454	4.0862	2.61629	4.04627	3.93525	0.725434	3.99477	3.98706	-0.621478	8.44092	4.37604	2.66967	1.57721	-0.411398
2.14181	7.48856	5.82376	1.79585	5.3069	4.98966	1.62096	3.23859	1.39344	1.52604	2.14915	-0.135778	5.433	7.67192	3.98317	2.51787	4.14007	4.01103	0.923274	4.15099	4.05107	-0.854768	8.05145	4.30877	2.86371	1.7557	-0.484661
2.18006	7.62059	5.83966	1.82659	5.48861	4.94584	1.61234	3.37236	1.38381	1.69079	2.18111	-0.032344	5.86244	7.3039	3.8195	2.44365	4.38519	4.01051	0.698892	4.40929	4.04973	-1.06258	7.44525	4.14593	2.79141	1.79151	-0.249222
2.23291	7.75965	5.76781	1.88199	5.63121	4.9249	1.60935	3.4585	1.37834	1.82007	2.23872	-0.009331	6.13252	4.66355	3.40588	2.58229	4.5551	3.91832	0.939646	4.47888	4.06874	-2.05391	6.5732	3.63641	2.85279	1.88255	-0.179162
2.18779	7.90111	5.84541	1.88993	5.77943	4.89939	1.75304	3.94596	1.4658	1.89083	2.43058	0.093787	6.50268	4.21795	2.98355	2.43428	4.76613	4.04905	1.10735	4.58044	4.14754	-3.80001	5.49577	3.72668	2.93461	1.97612	-0.077784
2.18265	8.0381	5.87364	1.88495	5.9364	4.89644	1.83686	4.3069	1.47024	1.73409	2.59878	0.371385	6.05313	2.6542	2.76791	2.43144	5.01313	3.97553	0.993795	4.77828	4.06775	-2.89899	2.59063	3.83663	2.94282	2.04652	0.11873
2.25547	8.17214	5.88624	1.904	6.10402	4.88177	1.83237	4.38197	1.4846	1.82951	2.67334	0.287168	5.48292	1.55504	2.62691	2.53496	5.03101	4.01332	0.811541	4.87771	4.07153	-1.92446	1.14384	3.90685	3.06539	2.2742	0.187078
2.3314	8.32096	5.74457	1.93523	6.27282	4.86423	1.85988	4.55543	1.54424	1.87962	3.0645	0.274429	4.45034	1.50475	2.48687	2.4286	5.14599	3.96701	1.01377	5.07592	4.04842	-0.660021	1.30119	4.4192	3.17851	2.47211	0.209625
2.24923	8.46628	5.86175	1.93026	6.44716	4.85349	1.82135	4.85265	1.37048	1.94651	3.47416	0.231957	4.4978	2.25196	3.24268	2.49903	5.16428	3.96027	1.35421	5.36985	4.0774	-0.804864	2.09432	4.54647	3.30661	2.67794	0.122224
2.2874	8.60803	5.78065	1.98725	6.61288	4.79348	1.88247	5.03415	1.36133	2.12583	3.75156	0.056638	5.13876	4.42809	3.16003	2.6048	5.54183	3.76878	1.02478	5.64031	3.86874	-1.8574	3.89246	4.53728	3.64897	3.1869	0.086865
2.33197	8.7444	5.72036	1.98308	6.74251	4.80619	1.94499	5.30386	1.19715	2.03641	4.03732	-0.134735	6.63522	7.67309	2.82842	2.67615	5.78697	3.64999	0.945831	5.81281	3.79411	-2.98155	6.2249	4.42199	4.07332	3.72452	-0.107966
2.44507	8.87204	5.64853	1.97824	6.89901	4.80728	1.94376	5.51097	0.997118	1.99833	4.23792	-0.311703	6.40066	9.53713	3.61749	2.60275	6.04026	3.59046	0.858695	6.15299	3.64476	-3.09602	9.39983	4.2512	4.18814	4.00538	-0.212458
2.49069	9.00634	5.57683	1.79256	7.06692	4.72353	2.0746	5.79733	0.959651	2.05599	4.74397	-0.560778	4.82895	10.2595	4.28109	2.74315	6.18809	3.64822	0.855471	6.22022	3.62197	-1.39953	10.5265	4.80208	4.34792	4.55291	-0.401209
2.50957	9.37159	5.47729	1.75041	7.21739	4.72697	1.89352	6.07673	0.95423	2.04001	4.97125	-0.68397	4.37621	10.0494	4.7685	2.7421	6.34108	3.61704	0.999362	6.27971	3.57081	-0.494124	10.1574	4.81602	4.45428	4.79265	-0.506278
2.53183	9.67965	5.45925	1.65934	7.3682	4.71205	2.02764	6.16542	1.03255	2.08835	5.19516	-0.796919	5.07853	9.19644	4.71972	2.70652	6.514	3.49919	0.962287	6.31802	3.53409	-0.828806	9.46006	4.73549	4.72402	5.20405	-0.696557
2.60904	9.68828	5.38565	1.69267	7.49881	4.68371	2.02099	6.31971	1.04162	2.00998	5.5658	-1.03795	6.73096	6.914	3.93032	2.70215	6.68695	3.55299	0.959387	6.38396	3.49596	-2.44047	7.24574	4.51605	4.86904	5.73633	-0.556713
2.69715	9.7682	5.33861	1.64994	7.6298	4.70653	2.01383	6.53134	1.03921	2.03182	5.94939	-1.17329	6.91215	3.94271	3.66798	2.92047	6.78637	3.52599	1.0369	6.95406	3.65714	-2.6989	5.21165	4.36411	4.63459	6.20829	-0.433772
2.7849	9.83861	5.3223	1.59912	7.72663	4.64562	2.00934	6.72033	1.02231	2.09662	6.32341	-1.15206	5.45946	2.85643	4.09102	2.76764	7.02683	3.63491	1.13906	7.11419	3.69355	-1.60399	3.22778	4.34147	4.82062	6.40756	-0.547276
3.11996	9.8596	5.37251	1.63176	7.85603	4.6357	2.11844	6.65743	1.00365	2.2807	6.40132	-1.24831	4.19051	3.46529	4.6233	2.804	7.25337	3.5401	1.24429	7.27255	3.62953	-0.328612	3.60773	4.37226	4.82634	6.81177	-0.546716
3.15483	9.93565	5.44861	1.64075	7.99679	4.58742	2.11182	6.93359	0.984578	2.3155	6.65821	-1.32057	4.94219	4.54362	4.35446	2.99246	7.45036	3.39155	1.42453	7.42603	3.61014	-0.669199	4.61563	4.79697	4.94357	7.05498	-0.44794
3.25065	9.74932	5.45847	1.71203	8.13055	4.55479	2.10255	7.17978	0.992272	2.27816	7.04957	-1.34303	6.01274	7.40883	3.80007	3.12654	7.60959	3.33202	1.23997	7.44506	3.5261	-1.97455	7.76654	4.79743	5.0677	7.47542	-0.5549
3.22618	9.82845	5.55791	1.7195	8.28009	4.55416	2.0969	7.42438	0.973737	2.2636	7.33043	-1.41802	7.25877	10.1484	3.31127	3.25859	7.84453	3.24143	1.14808	7.79051	3.56172	-2.56918	10.5974	4.81474	4.88206	7.49579	-0.561047
3.43055	10.0513	5.67151	1.78948	8.44039	4.56045	2.08673	7.76307	0.965421	2.24526	7.53928	-1.50532	6.24386	11.7065	3.72952	3.25662	8.03667	3.19271	1.40424	8.06927	3.38091	-0.911345	12.7963	5.2143	4.82231	7.67422	-0.766862
3.3999	10.3856	5.71279	1.93619	8.56276	4.5813	2.08146	7.90209	0.9701	2.21623	8.01836	-1.64699	4.92967	11.659	3.82323	3.32983	8.19945	3.2404	1.51652	8.05721	3.45513	0.573128	11.9689	5.36115	4.72251	7.99295	-0.930932
3.40095	10.478	5.72761	1.98148	8.67152	4.64039	2.07602	8.08983	0.963993	2.18817	8.36205	-1.74697	5.04793	11.6902	3.86799	3.07012	8.4862	3.13933	1.55736	8.08863	3.29845	0.748388	11.0075	5.28428	4.71869	8.30938	-1.11451
2.95461	10.8684	5.63576	1.97748	8.84566	4.61037	2.07211	8.31663	0.937128	2.20038	8.74947	-1.66594	6.65573	9.12256	3.35957	3.11247	8.48093	2.95779	1.51619	8.26192	3.1549	-0.685255	9.55914	4.89611	4.78631	8.44391	-1.20869
2.57102	10.9038	5.61931	2.0895	8.99316	4.56177	2.24819	8.46594	0.827268	2.62406	8.92129	-1.62751	7.24964	6.29679	2.90571	3.26541	8.46078	2.90357	1.31762	8.42259	3.27129	-2.08654	7.0874	4.78545	4.64563	8.61265	-1.35296
2.20812	11.0796	5.66366	2.22538	9.35755	4.43548	2.24434	8.64554	0.815831	2.50595	8.96105	-1.66547	6.31615	5.10656	3.05838	3.26587	8.57582	2.8739	1.49892	8.67152	3.27989	-1.49907	5.73864	5.00969	4.64869	8.83776	-1.46959
1.77817	10.9105	5.83048	2.4023	9.62539	4.36405	2.24068	8.82396	0.803346	2.55395	8.98929	-1.80992	4.57699	4.37955	3.35786	3.22403	8.73557	3.00116	1.57216	8.79769	3.21959	0.261128	4.93579	4.73033	4.73182	8.93468	-1.53583
1.516	10.8507	6.06053	2.56974	9.80387	4.2836	2.2347	9.02042	0.803862	2.50895	9.18043	-1.8503	3.68755	5.32611	4.10969	3.10898	8.78934	3.00918	1.76455	8.8391	3.1129	0.631004	5.83529	4.73353	4.92758	8.90604	-1.60597
1.42783	10.8711	6.05356	2.65734	9.99082	4.28776	2.27021	9.26357	0.517188	2.26642	9.48346	-1.72277	4.85788	6.34631	3.74048	3.18404	9.14356	2.96161	1.80242	8.9018	3.05163	-0.999512	7.88654	4.80217	4.74396	9.08415	-1.64768
1.48564	10.9516	6.20104	2.79831	10.054	4.30507	2.34241	9.46848	0.428787	2.28197	9.47307	-1.83369	6.78993	9.19624	3.0795	3.26282	9.32812	2.9252	1.6738	9.32629	3.00555	-2.99335	11.1192	4.76513	4.67053	9.32167	-1.66336
1.65934	11.1146	6.31913	2.82174	10.1726	4.33116	2.38039	9.61052	0.392371	2.23723	9.55383	-1.79088	7.30137	11.8694	3.39159	3.38007	9.38627	2.84556	1.58632	9.60987	2.95825	-1.81145	14.4494	4.96593	4.59724	9.47802	-1.69062
1.85258	11.3257	6.41245	2.90301	10.0252	4.28573	2.37739	9.78916	0.37819	2.06825	9.74095	-1.84946	5.28808	12.82	4.57041	3.34143	9.58439	2.82238	1.62244	9.63735	3.06424	0.667285	13.5122	5.08039	4.58153	9.64809	-1.71232
2.2195	11.2366	6.30874	2.79869	10.1676	4.25656	2.55925	10.0028	0.255777	2.02175	9.94838	-2.06732	3.65771	13.2552	5.71798	3.30474	9.76537	2.73468	1.73861	9.72009	2.95758	1.97593	12.9095	5.00101	4.59328	9.86987	-1.72986
2.49035	11.3003	6.25298	2.8527	10.2323	4.18829	2.40587	10.2314	0.325512	1.82004	10.0244	-2.15253	4.65568	13.1732	5.24126	3.38533	9.94368	2.65541	1.73394	9.89297	2.95813	0.820791	12.0911	5.06382	4.72797	10.2219	-1.63182
2.79447	11.3441	6.19787	2.85301	10.1997	4.19024	2.47454	10.4902	0.32097	1.9328	10.2812	-2.13981	6.19025	10.8233	4.52096	3.385	10.063	2.65641	1.88559	10.0326	2.95041	-1.45146	9.79864	4.97545	4.62743	10.5432	-1.8699
3.14044	11.4675	6.20838	2.81518	10.3077	4.12347	2.46329	10.7319	0.549612	2.03872	10.4775	-2.0414	7.20967	7.12899	3.96659	3.50321	10.1275	2.62444	1.84338	10.2155	2.99436	-2.32089	7.84783	4.33189	4.62717	10.8524	-1.73859
3.31882	11.4804	6.08013	2.81564	10.4621	4.06285	2.53433	10.8883	0.58135	2.08405	10.7028	-1.94291	6.38069	6.06204	3.56017	3.69618	10.084	2.63854	1.96046	10.2966	3.00215	-0.476794	5.51125	3.69665	4.74371	10.8187	-1.8464
3.46412	11.6327	6.1351	2.73423	10.6404	4.07364	2.60602	11.05	0.583048	2.23701	10.9805	-1.9515	4.19842	5.62153	3.80125	3.56955	10.2715	2.9216	1.9461	10.5918	3.0117	1.83743	5.87812	2.85623	4.75981	11.4252	-1.77785
3.61472	11.8305	6.1553	2.70834	10.7243	4.0319	2.60382	11.2155	0.572158	2.35503	11.1209	-1.98949	3.57844	6.70803	3.52816	3.53216	10.2822	2.89818	1.98603	10.583	2.99349	2.50362	7.27525	3.6626	4.83176	11.4936	-1.66879
3.76553	11.942	6.0576	2.85357	10.8596	3.98121	2.68199	11.2134	0.529838	2.46052	11.0455	-1.75533	5.08654	8.4001	3.38094	3.61055	10.3178	2.89763	1.9721	10.9175	3.17117	0.682726	8.33393	4.33478	4.87331	11.6575	-1.60258
3.84907	11.9724	5.97107	2.91791	10.9746	3.99479	2.64187	11.369	0.49288	2.49982	11.1328	-1.72942	7.98259	11.7956	2.56042	3.65735	10.7097	2.80356	2.21426	10.9031	3.05861	-2.19728	12.048	4.53762	4.91124	11.6504	-1.54064
3.90316	12.3867	5.9241	3.02045	11.0362	4.06285	2.67987	11.5212	0.387545	2.56179	11.1972	-1.77984	8.15489	13.0064	3.29939	3.73929	10.779	2.69529	2.17356	10.9111	3.0865	-1.83292	15.5406	5.27975	4.91518	11.649	-1.60771
3.94888	12.3792	5.85737	3.07228	11.1347	4.07248	2.63994	11.6791	0.374542	2.54013	11.3265	-1.79357	4.69382	13.908	4.87906	3.93873	10.9223	2.66766	2.08662	11.0248	3.28001	0.87542	15.2779	5.21699	4.99233	11.7151	-1.68022
4.00082	12.6055	5.79063	3.13787	11.2388	4.07316	2.7535	11.9067	0.353558	2.53693	11.486	-1.80554	3.42471	14.0897	5.51501	4.01495	11.019	2.76854	2.12476	11.223	3.21846	3.12614	13.5857	5.69288	5.15983	12.002	-1.4255
4.00353	12.6815	5.76385	3.13737	11.3608	4.06784	2.7095	12.1128	0.333447	2.28042	11.9068	-1.77668	4.37716	14.2084	5.48642	3.9381	11.388	2.74336	2.20192	11.3049	3.21041	2.377	13.3731	5.9906	5.05135	12.1967	-1.57778
4.03104	12.84	5.77394	3.20361	11.4696	4.06119	2.711	12.3207	0.292919	2.22759	12.2215	-1.85252	6.62566	12.4546	4.69515	3.94	11.4435	2.76049	2.28036	11.353	3.21952	-0.0849058	11.3569	5.76156	4.98214	12.7247	-1.61367
4.03223	12.9598	5.78222	3.34983	11.549	4.06394	2.66304	12.4466	0.478775	2.60168	12.4621	-1.60732	7.86139	9.96109	3.23767	4.2238	11.4464	2.63833	2.2396	11.466	3.19412	-1.15165	7.95521	4.4073	4.85783	12.7599	-1.67996
4.09658	13.0985	5.79559	3.40196	11.6583	4.09053	2.65693	12.6866	0.48602	2.29664	12.8741	-1.66379	7.32996	7.84966	2.46151	4.46321	11.5184	2.65544	2.31448	11.7854	3.11639	-0.663914	6.92735	3.26818	4.77865	13.286	-1.64993
4.14395	13.2505	5.81047	3.40113	11.8882	4.10634	2.69017	12.8506	0.504343	2.24385	13.2186	-1.66653	4.51963	7.58256	2.40085	4.01636	11.6385	2.93652	2.31562	11.7868	3.06121	2.35793	7.42588	2.46202	4.82768	13.606	-1.57338
4.17905	13.2956	5.80449	3.45281	11.9953	4.15353	2.76635	12.9869	0.557392	2.36298	13.5236	-1.62104	3.54573	7.67403	2.54155	4.13431	11.7719	3.01589	2.51975	11.8061	2.95759	3.20319	7.63797	2.66868	4.78679	13.8699	-1.50503
4.26458	13.3521	5.80774	3.52858	12.1118	4.2702	2.80338	13.0474	0.565775	2.27779	13.9905	-1.67564	5.24591	10.2086	2.95685	4.21391	11.9487	3.08713	2.66773	12.5985	3.06028	1.99093	8.66978	3.34681	4.81801	14.2539	-1.47143
4.2558	13.4333	5.87099	3.52812	12.2396	4.28717	2.96312	13.0384	0.547367	2.34634	14.3169	-1.54096	7.88543	12.0745	2.59175	4.2957	12.1917	3.13217	2.42582	12.2926	3.16064	-0.814713	12.3675	4.13007	4.88221	14.5865	-1.39703
4.29812	13.6645	5.93412	3.5942	12.2932	4.31988	2.92096	13.1197	0.614805	2.29235	14.6003	-1.43366	8.52394	13.0963	3.32773	4.42268	12.4106	3.07424	2.6685	12.2232	3.16556	-1.74907	16.0033	5.74386	5.08786	14.6854	-1.20575
4.36348	13.6949	5.96665	3.66143	12.3615	4.33157	3.03577	13.1876	0.713379	2.31958	14.9243	-1.3546	6.01712	13.8231	5.35584	4.58755	12.4831	3.05928	2.6669	12.3229	3.16735	0.842501	15.4513	6.0989	5.11872	14.6025	-0.862527
4.34303	13.9667	6.11325	3.72795	12.4283	4.36211	3.18543	13.306	0.868598	2.52516	14.5109	-0.986502	3.76249	14.4132	6.23386	4.38056	12.7297	3.24347	2.66409	12.3196	3.2785	3.42086	14.1635	6.47193	5.22634	14.4082	-0.614598
4.43107	13.9077	6.11124	3.80599	12.5312	4.44426	3.14224	13.4427	0.940619	2.74638	14.6152	-0.825084	4.29535	14.2478	6.3472	4.45615	12.8609	3.40803	2.66249	12.4192	3.2805	2.54254	13.862	6.80141	5.35346	14.4351	-0.484107
4.46334	14.0116	6.0708	3.84536	12.6357	4.49004	3.29679	13.5259	1.03947	2.87172	14.8674	-0.830167	6.62264	13.2696	5.54109	4.58884	12.9993	3.22237	2.66249	12.4192	3.2805	0.648711	11.7026	6.14436	5.46936	14.4177	-0.438687
4.48454	14.0881	6.07993	3.92059	12.656	4.62519	3.2908	13.5097	1.19214	2.91579	14.8521	-0.797675	8.18786	11.1187	3.84834	4.59419	12.955	3.05347	2.66088	12.519	3.2825	-1.20129	9.62623	5.14664	5.51281	14.3156	-0.38014
4.58736	14.0991	6.15412	3.94538	12.7551	4.69822	3.3284	13.6296	1.20011	3.04466	15.0452	-0.977794	7.68552	7.79804	2.50559	4.59011	12.9335	3.13256	2.65697	12.6829	3.30443	-0.362162	8.36391	3.2565	5.54604	14.2649	-0.365031
4.58627	14.1767	6.21118	4.02277	12.8968	4.8182	3.40646	13.6965	1.23043	3.04283	15.1086	-1.04172	6.39729	7.93851	2.06885	4.58209	12.9898	3.35281	2.8155	12.9315	3.36255	2.75625	8.02702	2.46984	5.58765	14.25	-0.27384
4.72267	14.1766	6.28073	4.048	12.9955	4.88446	3.51944	13.8038	1.37468	3.07539	14.8972	-0.686104	4.49618	8.75718	2.62849	4.58335	13.0876	3.36415	3.0968	12.9383	3.57197	3.87138	8.73297	2.93704	5.55128	14.3883	-0.106331

## Sheet: Bird3Control
x1	y1	z1	x2	y2	z2	x3	y3	z3	x4	y4	z4	x5	y5	z5	x6	y6	z6	x7	y7	z7	x8	y8	z8	x9	y9	z9
1.95263	2.83497	5.82894	1.9217	0.289621	5.50512	1.74109	-2.19531	2.90603	1.78436	-3.90508	0.673174	3.57156	-3.99727	6.79174	2.15142	-0.853672	4.79899	1.2265	-0.675148	4.70458	-2.4214	-2.66193	6.7326	2.30302	-3.72156	1.12004
1.98877	3.04606	5.88589	1.91624	0.450469	5.51581	1.7285	-2.03198	2.89775	1.86487	-3.77922	0.712062	2.51502	-4.02863	7.0937	2.20096	-0.751905	4.86	1.23135	-0.446963	4.67664	-1.4975	-2.93329	7.13926	2.28284	-3.35965	1.1166
1.80952	3.18174	5.89415	1.90535	0.636514	5.52738	1.71868	-1.86871	2.89384	1.86143	-3.65809	0.707713	2.72754	-3.72954	7.12011	2.2297	-0.549937	4.86493	1.29976	-0.314638	4.68818	-1.26131	-2.68803	7.25903	2.33415	-3.29853	1.2073
1.97731	3.3238	5.92911	1.89994	0.804059	5.53394	1.70903	-1.70043	2.88667	1.88002	-3.51862	0.732039	4.28521	-3.08736	6.88893	2.27889	-0.342533	4.83387	1.31017	-0.162577	4.65585	-2.62231	-1.42622	7.03177	2.33695	-3.12008	1.241
1.95606	3.49257	5.90966	1.88806	1.04577	5.53002	1.69908	-1.53924	2.88898	1.84509	-3.39503	0.740731	6.31108	-1.68548	6.4635	2.32186	-0.316877	4.70432	1.24941	0.190781	4.62017	-3.84286	0.438043	6.04724	2.25267	-2.94158	1.33532
2.0568	3.73898	5.88929	1.8775	1.26425	5.53878	1.69014	-1.39917	2.89016	1.79784	-3.27198	0.762763	7.29326	0.428141	5.51909	2.42807	-0.0331562	4.6492	1.23677	0.394944	4.5962	-3.51357	2.66774	5.33564	2.22239	-2.7663	1.39263
2.07323	3.90688	5.88784	1.86986	1.4322	5.52994	1.68139	-1.25459	2.89212	1.73188	-3.14354	0.797621	6.87206	2.82868	4.63283	2.57492	0.191533	4.63554	1.22895	0.522796	4.58016	-1.76783	3.54845	4.80095	2.15533	-2.59881	1.47156
2.06376	4.16222	5.88192	1.86174	1.60758	5.53188	1.67285	-1.11543	2.89233	1.67263	-3.0124	0.860428	5.54749	4.10107	4.42342	2.58746	0.352886	4.65565	1.23143	0.758191	4.63458	-0.226976	5.31276	4.70377	2.1191	-2.46295	1.53442
2.07227	4.35408	5.90796	2.01725	1.75577	5.49828	1.66305	-0.961165	2.89217	1.60531	-2.88334	0.937289	4.78423	4.48828	4.75137	2.58094	0.505872	4.67179	1.17454	0.969529	4.72544	0.466898	5.46444	5.02041	2.07882	-2.32022	1.61052
2.08138	4.48111	5.91493	2.05394	2.04336	5.50858	1.65285	-0.78779	2.89169	1.57285	-2.75137	1.01185	5.49802	4.12187	4.89786	2.65193	0.725829	4.65633	1.22556	1.12386	4.69063	-0.167096	4.74319	5.08288	2.06787	-2.17839	1.67335
2.08588	4.71673	5.9508	2.07267	2.34561	5.5186	1.643	-0.625706	2.8875	1.55387	-2.49353	1.18158	6.72939	2.59702	4.79009	2.60282	0.907029	4.72726	1.17805	1.5165	4.74082	-1.72112	4.24162	4.96291	2.08084	-1.98293	1.74811
2.08946	4.95218	5.97486	2.07647	2.57877	5.52963	1.6332	-0.459735	2.88454	1.57294	-2.39499	1.24784	7.26349	0.178017	5.23225	2.71284	1.16794	4.7125	1.22834	1.69686	4.69852	-3.36505	2.32263	5.12789	2.10953	-1.77129	1.8227
2.09807	5.07941	5.97637	2.08482	2.74565	5.53893	1.62328	-0.293705	2.88152	1.61428	-2.25099	1.30325	6.47397	-1.42211	5.68135	2.62129	1.39418	4.80437	1.26169	1.82546	4.66784	-3.19616	-0.0154849	5.77112	2.13876	-1.55943	1.8977
2.11278	5.33456	5.97703	2.08946	2.95202	5.55382	1.71196	-0.125839	2.81642	1.65501	-2.10068	1.35505	4.95865	-2.06282	6.0476	2.65562	1.48965	4.8787	1.3105	1.98427	4.72332	-2.19443	-1.17383	6.33561	2.28369	-1.49774	1.77344
2.13175	5.50293	5.95953	2.09496	3.12714	5.56018	1.69975	0.0566661	2.93255	1.69186	-1.94237	1.39907	3.72544	-2.33797	6.47423	2.64737	1.71599	4.89361	1.30642	2.03756	4.74491	-1.26076	-1.10509	6.85621	2.27004	-1.22162	1.72332
2.14483	5.7076	5.96201	2.09847	3.34983	5.57493	1.69567	0.225851	2.92709	1.73034	-1.78483	1.40921	3.81127	-2.21245	6.53307	2.58465	1.83422	4.82508	1.34744	2.35125	4.76713	-1.28461	-1.05849	6.93908	2.28569	-1.07677	1.74542
2.15259	5.8981	5.96816	2.10182	3.57615	5.5756	1.68676	0.394507	2.91865	1.76784	-1.64322	1.41922	5.04607	-1.35694	6.37338	2.57762	2.08527	4.77668	1.44967	2.39746	4.69013	-2.4705	-0.0255584	6.59732	2.30014	-1.02584	1.80851
2.1577	6.1279	5.98461	2.10726	3.7633	5.56946	1.67527	0.560936	2.91055	1.80734	-1.49396	1.39167	6.98183	0.595855	5.76507	2.61797	2.14585	4.73134	1.34213	2.79553	4.73635	-3.78746	2.50625	5.79784	2.29491	-0.798802	1.68503
2.16377	6.31801	5.9642	2.11014	4.00658	5.5739	1.66586	0.726779	2.90216	1.82218	-1.34239	1.36496	7.33344	2.99308	5.00579	2.61367	2.30336	4.70207	1.32829	3.0323	4.72438	-3.61816	4.967	4.86812	2.27856	-0.601641	1.8457
2.17329	6.43239	5.97735	2.11859	4.13417	5.57315	1.65709	0.880332	2.89848	1.80329	-1.19561	1.33958	6.55468	5.16559	4.53745	2.87623	2.43122	4.63617	1.29697	3.19295	4.74722	-1.92581	6.7239	4.71621	2.2913	-0.396116	1.91489
2.17983	6.62361	5.97493	2.12369	4.33517	5.58482	1.64843	1.03743	2.89355	1.7505	-0.88612	1.30472	5.40126	6.73325	4.58388	2.76316	2.71107	4.69911	1.33493	3.24431	4.76027	0.161311	7.80975	4.80994	2.37007	-0.272895	1.74832
2.18453	6.87088	5.98504	2.1276	4.56651	5.60268	1.6397	1.19752	2.88789	1.75928	-0.767656	1.21908	4.51931	7.26153	5.14874	2.7136	2.87528	4.76655	1.32184	3.4567	4.76985	0.787471	7.74649	5.40777	2.41578	0.112374	1.77073
2.19176	7.05325	5.99091	2.13418	4.73084	5.59986	1.63149	1.37402	2.91338	1.75011	-0.626386	1.21712	5.42689	6.62269	5.18403	2.70275	3.22607	4.74842	1.34452	3.77327	4.77944	-0.273828	7.49417	5.38102	2.3947	0.0656909	1.80456
2.19915	7.22972	5.99755	2.13956	4.92826	5.61484	1.78734	1.54744	2.89281	1.73227	-0.38152	1.35298	6.70917	5.55132	4.96076	2.69112	3.53081	4.7913	1.40027	3.85138	4.84959	-2.01286	6.84691	5.13572	2.23843	0.254808	1.89115
2.20642	7.4059	6.00591	2.14497	5.12301	5.61686	1.8028	1.73101	2.86482	1.74016	-0.162852	1.37264	7.29104	2.53822	5.48163	2.74065	3.25794	4.79794	1.44512	4.16612	4.85915	-3.39129	4.61653	5.13122	2.25245	0.415538	1.82582
2.21307	7.58155	6.01699	2.149	5.34664	5.63039	1.83853	1.91537	2.84245	1.7767	0.0583208	1.36443	6.0901	0.644274	6.03336	2.70739	3.55029	4.86371	1.35034	4.35921	4.83165	-3.58568	3.35726	5.76129	2.30261	0.641676	1.94744
2.22059	7.75813	6.02954	2.15233	5.57296	5.63971	1.86976	2.10159	2.81594	1.7678	0.280827	1.37259	4.46937	-0.039593	6.57082	2.69523	3.87371	4.90637	1.30061	4.44531	4.88759	-2.43216	2.03586	6.22094	2.37775	0.843996	1.92945
2.21722	7.93607	6.01682	2.15742	5.764	5.64429	1.84989	2.29375	2.80372	1.77681	0.504024	1.37096	3.37056	0.295389	6.91613	2.68441	4.17539	4.93854	1.45079	4.40586	4.90686	-1.37654	1.65057	6.66479	2.40847	1.0472	1.92615
2.22444	8.11138	6.02664	2.16347	5.95231	5.6525	1.86763	2.47584	2.69121	1.8007	0.736064	1.41854	3.55269	0.56612	6.94342	2.60149	4.14	4.93353	1.52495	4.58556	4.92894	-0.973097	2.25909	6.60168	2.43698	1.25084	1.91509
2.23007	8.40208	6.0312	2.16921	6.16437	5.65234	1.86022	2.66151	2.67345	1.84733	0.955586	1.34497	5.36195	1.22492	6.65696	2.61329	4.42966	4.91524	1.43649	4.6984	4.85728	-2.73939	3.20862	6.43816	2.46005	1.45366	1.90238
2.24735	8.66572	6.04309	2.17401	6.37728	5.66437	1.86549	2.84949	2.65366	1.88782	1.1726	1.3031	6.98859	3.21731	5.98123	2.71332	4.67756	4.86425	1.51331	4.87624	4.82959	-3.90828	5.06492	5.53568	2.45564	1.64008	1.77336
2.26484	8.92743	6.05362	2.17786	6.60798	5.66758	1.91348	3.0427	2.72172	1.9055	1.38878	1.25966	7.44953	5.66085	5.54991	2.66645	4.876	4.82519	1.4327	5.15276	4.85463	-3.08801	6.95055	4.73991	2.53524	1.82314	1.73144
2.28245	9.18946	6.06342	2.18409	6.77977	5.67231	1.90911	3.23188	2.72401	1.91968	1.60168	1.22757	6.60548	7.47422	5.18965	2.75407	4.8651	4.7825	1.37607	5.37456	4.87632	-1.27622	10.0748	4.60427	2.54478	2.06105	1.64904
2.30703	9.24511	6.06076	2.19039	6.95538	5.68081	1.90068	3.41448	2.72636	1.94653	1.70354	1.20562	4.96402	9.42406	5.1224	2.74243	5.16042	4.83565	1.40413	5.64019	4.88317	0.606326	10.9694	4.86843	2.57325	2.24869	1.53494
2.33001	9.38424	6.06094	2.19574	7.15264	5.69161	1.89017	3.61067	2.72389	2.02282	1.82793	1.19992	4.35923	9.67093	5.72518	2.75566	5.32328	4.89537	1.49192	6.0058	4.90966	0.577918	10.6613	5.42341	2.60155	2.34289	1.5725
2.23584	9.52626	6.08664	2.18959	7.34173	5.70446	1.92332	3.84391	2.70336	2.03818	1.94232	1.10052	5.45031	8.54586	5.83093	2.74587	5.5866	4.94803	1.41153	6.31362	4.85662	-0.23607	10.2839	5.29945	2.63194	2.63232	1.58552
2.22294	9.7329	6.11264	2.18581	7.45248	5.71002	2.03804	4.0863	2.7814	2.03979	2.2589	1.15683	6.61311	6.63752	5.9017	2.7227	5.5904	4.97624	1.35791	6.4846	4.85854	-2.41971	9.6213	4.94892	2.66808	2.72786	1.61757
2.22178	9.88949	6.13697	2.17534	7.72754	5.72505	2.03102	4.3311	2.77404	2.05675	2.49668	1.149	7.33276	4.13199	6.1818	2.78005	5.84362	4.96072	1.36126	6.78437	4.91412	-3.67501	7.48872	4.88512	2.6184	3.17018	1.68863
2.22695	10.0007	6.14373	2.1689	7.90647	5.74444	2.02101	4.56872	2.77523	2.07645	2.72724	1.14253	5.4949	2.3956	6.51153	2.63394	6.19522	5.0668	1.47199	6.76662	4.94066	-3.56324	4.83638	5.47345	2.61476	3.45581	1.70748
2.09197	10.3739	6.1475	2.15991	8.12442	5.76481	2.05569	4.98746	2.78072	2.08622	2.93358	1.13778	3.51224	1.76782	6.69561	2.63319	6.19556	5.08085	1.46628	6.9295	4.87051	-2.11476	3.30424	6.11978	2.61785	3.71146	1.72107
2.08475	10.5562	6.15175	2.15472	8.29948	5.77589	2.08245	5.23727	2.77924	2.08153	3.1498	1.12696	2.55231	2.48511	6.78704	2.64608	6.49058	5.08579	1.45153	7.20452	4.87244	-1.15992	3.18425	6.45622	2.60664	3.977	1.76617
2.06016	10.7685	6.1581	2.14516	8.52679	5.77885	2.10911	5.46574	2.78357	2.0789	3.37802	1.1104	3.27413	2.70115	6.7628	2.6854	6.68203	5.061	1.44535	7.31493	4.88163	-1.53288	3.69014	6.3544	2.65513	3.99705	1.71426
2.04138	10.9744	6.17706	2.13591	8.7591	5.79778	2.06598	5.68251	2.83967	2.07677	3.60166	1.09051	5.14587	3.06805	6.6202	2.63614	6.95391	4.97824	1.44023	7.42447	4.85841	-3.10373	4.57785	6.05715	2.66549	4.19166	1.68718
2.03635	11.1764	6.19326	2.12743	8.96608	5.80938	2.05497	5.88369	2.84304	2.08894	3.81886	1.06821	6.86008	5.27303	6.44825	2.74317	7.00208	5.04186	1.42702	7.64646	4.90494	-3.77589	7.46118	5.21508	2.68032	4.43356	1.66922
2.03734	11.3631	6.19973	2.12244	9.08625	5.81944	2.0473	6.06896	2.84491	2.17799	4.03253	1.05642	7.29932	7.89761	6.14075	2.70876	7.47254	4.99725	1.40034	8.14052	4.91603	-3.10693	10.6808	5.06768	2.7072	4.43015	1.66088
2.04171	11.5437	6.2186	2.11184	9.34794	5.83538	2.07019	6.25123	2.87035	2.22336	4.2514	1.02863	6.34093	10.1593	5.98828	2.65365	7.65141	5.1127	1.38854	8.36378	4.91012	-1.11716	12.292	5.28272	2.73702	4.59843	1.64159
2.04716	11.7242	6.2588	2.10457	9.52926	5.8444	2.08323	6.4362	2.88781	2.26589	4.42424	1.0208	5.01884	11.4778	6.19577	2.69664	7.70953	5.11233	1.29412	8.3357	5.02966	0.750533	12.7504	5.9052	2.78908	4.77786	1.63827
2.05206	11.9049	6.25181	2.09848	9.68382	5.84906	2.09241	6.63594	2.89358	2.30558	4.60327	1.03172	4.6584	11.4211	6.44278	2.66225	8.01787	5.15931	1.32024	8.65056	5.09093	0.317	12.8952	6.26759	2.82676	4.95754	1.63441
2.05584	12.132	6.25994	2.09183	9.84273	5.87855	2.10681	6.83885	2.89152	2.417	4.7845	1.00224	6.02821	10.4275	6.426	2.6265	8.36141	5.20716	1.24193	8.86558	5.02729	-1.57888	12.4307	5.76488	2.82058	5.39948	1.56818
2.06107	12.3408	6.2828	2.08844	9.92355	5.98169	2.11803	7.04268	2.88863	2.46058	4.99648	0.998518	7.22884	7.86448	5.96851	2.5644	8.13962	5.22484	1.2707	9.13171	5.10369	-3.35833	11.2519	5.27144	2.85945	5.39187	1.63003
2.06752	12.5426	6.31051	2.08252	10.2357	6.02036	2.12169	7.25028	2.90454	2.4912	5.19985	0.997406	6.58799	5.42253	5.76853	2.60659	8.36566	5.16993	1.33777	9.16527	5.10999	-3.65006	8.29113	5.36556	2.8889	5.59772	1.65408
2.07555	12.7205	6.35138	2.07324	10.4573	6.05132	2.06668	7.45665	2.90575	2.50048	5.44693	1.04435	5.00066	4.33569	5.69329	2.59149	8.77406	5.23452	1.23934	9.66152	5.16151	-2.85527	6.4587	5.90421	2.86329	5.8082	1.67042
2.00812	12.9315	6.46552	2.06665	10.6297	6.06641	2.06014	7.65655	2.82377	2.41612	5.71013	1.15627	3.35839	3.86619	5.87572	2.56196	8.95024	5.22513	1.33382	9.63757	5.16699	-1.31837	5.2542	6.17068	2.87892	6.13176	1.75628
1.96636	13.1326	6.47949	2.05814	10.8113	6.08805	2.08099	7.85201	2.76109	2.40832	5.95667	1.17876	2.84067	4.22863	6.00187	2.59999	9.14186	5.26001	1.37051	9.82707	5.1681	-0.828255	5.60877	6.4436	2.88935	6.48029	1.73431
1.99615	13.3097	6.44766	2.05196	10.9681	6.10417	2.01678	8.06485	2.76694	2.41027	6.2062	1.1572	3.90737	4.34346	5.91104	2.52532	9.3459	5.24492	1.37784	10.149	5.156	-1.80939	6.75014	6.51111	2.88127	6.57963	1.71292
2.01888	13.4873	6.45687	2.04303	11.1831	6.1289	2.00445	8.26364	2.76033	2.3378	6.57737	1.14212	5.8744	5.65735	5.84414	2.61501	9.50983	5.20006	1.2612	10.5059	5.24523	-3.4394	8.75893	6.28938	2.87185	6.87871	1.69073
2.0117	13.6769	6.46895	2.03314	11.4236	6.14614	1.98857	8.46379	2.75824	2.30427	6.82318	1.1271	6.99852	8.34023	5.77348	2.60372	9.70396	5.33351	1.33267	10.5111	5.22864	-3.9619	11.9252	6.08522	2.85234	7.11298	1.66202
2.09643	13.6506	6.55508	2.02827	11.548	6.17033	1.97565	8.64751	2.75972	2.27563	6.91869	1.09387	7.25676	11.1863	6.06506	2.67468	9.80633	5.21827	1.35051	10.6061	5.25204	-2.89813	14.3042	6.24421	2.81832	7.32189	1.63535
2.07924	14.1214	6.58641	2.02226	11.6894	6.18316	1.98098	8.82922	2.83637	2.24405	7.08063	1.06494	5.95088	12.7504	6.42919	2.65297	9.81234	5.18892	1.31572	10.8168	5.25501	-1.1141	15.3011	6.48328	2.84298	7.50173	1.59002
2.13313	14.1587	6.63333	2.01421	11.8729	6.19455	1.94397	9.01356	2.85881	2.18388	7.22756	1.05202	4.43408	13.878	7.06743	2.68967	10.1052	5.22447	1.27767	11.0796	5.28147	0.52017	15.1939	6.96108	2.71657	7.69838	1.62754
2.3161	14.1476	6.61553	2.00889	11.998	6.2139	1.96298	9.20473	2.86397	2.11379	7.48951	0.977016	4.67694	13.1853	7.03966	2.58513	10.3167	5.31348	1.3162	11.2444	5.29015	0.0725605	15.2455	7.21504	2.65436	7.87857	1.65025
2.37415	14.1844	6.66969	2.00171	12.1901	6.25433	1.95309	9.42322	2.86509	2.04653	7.70602	0.985489	6.05961	11.9996	6.60338	2.6268	10.5182	5.29979	1.2278	11.4722	5.37938	-1.59824	15.1502	6.86286	2.62187	8.06014	1.67211
2.45375	14.3636	6.73769	1.91975	12.4153	6.32935	1.94308	9.64393	2.86675	1.98891	7.94266	0.987825	7.04426	10.0989	6.01837	2.71513	10.6134	5.36268	1.24378	11.5932	5.41905	-3.35919	13.3598	6.44682	2.57965	8.2826	1.69009
2.47761	14.5686	6.75159	2.00235	12.5439	6.34682	1.90204	9.87389	2.96107	1.96363	8.1857	0.991269	6.49634	7.8422	5.73673	2.70897	10.8285	5.36545	1.31486	11.6217	5.42528	-3.58009	10.4345	6.38424	2.61764	8.49513	1.65799
2.53286	14.5727	6.80683	1.99487	12.7289	6.3465	1.8919	10.0931	2.96389	1.95354	8.49261	1.09438	4.9868	6.80767	5.37127	2.6575	10.874	5.42198	1.37341	11.8809	5.47298	-2.5637	8.55974	6.23528	2.51101	8.7432	1.69577

## Sheet: Bird3waterfall
x1	y1	z1	x2	y2	z2	x3	y3	z3	x4	y4	z4	x5	y5	z5	x6	y6	z6	x7	y7	z7	x8	y8	z8	x9	y9	z9
4.78631	0.031614	5.5093	5.60008	-1.88649	5.4007	6.11897	-4.521	3.12052	6.90813	-5.5061	1.71503	9.29711	-3.35439	5.94488	6.37319	-3.31744	4.73641	4.93737	-2.78157	4.52533	0.0868172	-4.12087	5.33241	9.37691	-4.78522	2.3285
4.69457	0.173386	5.46701	5.60314	-1.80975	5.3632	5.96419	-4.42924	3.15978	6.70221	-5.47827	1.65014	9.52416	-1.97886	4.99302	6.36901	-3.0019	4.57375	4.97099	-2.75671	4.47387	0.757588	-0.351304	3.90357	9.12851	-4.70034	2.3824
4.66175	0.314641	5.48846	5.36489	-1.68364	5.34023	5.96852	-4.30662	3.15736	6.60774	-5.43295	1.74659	9.24367	0.144878	4.46575	6.28325	-2.93431	4.5617	4.87995	-2.62151	4.50291	3.36894	0.936468	3.07303	8.83149	-4.66762	2.5339
4.59943	0.451258	5.48014	5.28417	-1.54298	5.32656	5.75057	-4.21231	3.1752	6.42271	-5.38734	1.82889	8.4203	0.898522	4.88974	6.09736	-2.73864	4.76234	4.81893	-2.50611	4.52783	4.61782	1.62198	3.43951	8.43959	-4.46122	2.69094
4.51356	0.588975	5.48437	5.28042	-1.37067	5.32413	5.67806	-4.05416	3.18998	6.30019	-5.2388	1.90991	9.37316	0.197094	5.16321	6.01222	-2.62693	4.75085	4.69683	-2.29902	4.55783	3.26776	1.41021	3.71413	8.25211	-4.53575	2.8217
4.43828	0.765801	5.47943	5.22011	-1.21096	5.31226	5.51474	-3.91053	3.20761	6.13386	-5.04653	1.98109	9.4298	-1.94166	5.95927	5.83489	-2.39408	4.81625	4.57029	-2.01037	4.65249	0.816183	0.623649	3.89465	8.11766	-4.373	2.8699
4.35137	0.925896	5.48506	5.19563	-1.03559	5.30803	5.41317	-3.74187	3.22789	5.99658	-4.90384	1.98029	8.51962	-3.92738	7.05058	5.77114	-2.39937	4.86461	4.48279	-1.80228	4.56989	-0.562984	-0.874001	5.09113	8.34741	-4.47714	2.74439
4.27452	1.10733	5.48926	5.04085	-0.884277	5.3196	5.21959	-3.58722	3.25444	5.84412	-4.71543	1.99442	5.95673	-4.64015	8.10808	5.69227	-2.15921	4.80277	4.39139	-1.66419	4.54326	0.304515	-2.87441	7.10026	8.26444	-4.06969	2.76652
4.24288	1.29885	5.48484	4.91183	-0.711505	5.33092	5.22254	-3.38505	3.25747	5.65732	-4.54864	1.90375	4.28715	-4.29458	8.44832	5.57947	-1.91896	4.76664	4.29564	-1.34342	4.57778	1.1968	-3.44087	7.58378	7.98335	-3.92964	2.82109
4.1068	1.49552	5.53699	4.75637	-0.546576	5.39853	4.96815	-3.1437	3.23448	5.47265	-4.36203	1.92681	5.07109	-3.5833	8.30893	5.48906	-1.7089	4.82349	4.11099	-1.13815	4.49495	0.529316	-2.67171	6.98213	7.94195	-3.76467	2.69529
4.01069	1.69614	5.54729	4.7563	-0.356923	5.42377	4.64379	-3.02069	3.23462	5.28159	-4.29932	1.93322	7.04385	-3.11112	7.99965	5.43448	-1.58971	4.7652	4.07962	-0.989307	4.47109	-0.601341	-2.17009	6.17614	7.75227	-3.76897	2.51414
3.93305	1.8674	5.55638	4.69558	-0.174503	5.40883	4.70712	-2.84126	3.30152	5.06238	-4.13945	1.94792	8.93631	-2.24504	6.99741	5.43952	-1.37077	4.76619	3.91902	-0.822325	4.48596	-0.550056	0.365805	4.67966	7.67041	-3.62596	2.60659
3.84786	2.05425	5.56647	4.56875	0.0128884	5.41596	4.51019	-2.71717	3.30884	4.87085	-3.96446	1.97045	9.17594	-0.725252	5.58031	5.2251	-1.12812	4.76943	3.72693	-0.733765	4.48869	1.35685	2.17938	3.85632	7.53086	-3.74014	2.75177
3.7689	2.23761	5.57917	4.53228	0.0954594	5.48184	4.36109	-2.57742	3.32282	4.66267	-3.79404	2.04587	8.60172	0.576448	5.39889	5.06441	-1.18394	4.8268	3.53476	-0.59412	4.45849	2.92838	3.45309	3.92799	7.27084	-3.42933	2.92393
3.68367	2.43562	5.59734	4.4376	0.22931	5.47505	4.34112	-2.38148	3.38948	4.37759	-3.67177	2.08622	8.29779	1.15888	5.8468	4.96417	-1.05045	4.95966	3.39728	-0.231125	4.4936	2.86872	3.72134	4.29782	6.71774	-3.70041	3.34437
3.55815	2.71171	5.55229	4.3764	0.331054	5.43018	4.17241	-2.17464	3.43549	4.27402	-3.49121	2.23512	8.9254	-0.312406	5.73571	4.80604	-0.926914	5.01305	3.51692	0.14942	4.54271	2.22997	3.73682	3.55416	6.51812	-3.58316	3.34729
3.44443	2.87544	5.58111	4.20822	0.483943	5.52341	4.03213	-1.96712	3.47803	4.01228	-3.5437	2.32525	8.13582	-2.42987	5.95795	4.66359	-0.574842	5.06158	3.3132	0.436279	4.58837	1.03948	3.07851	3.27456	6.58451	-3.42009	3.34164
3.35821	3.05045	5.60991	4.14721	0.641646	5.46958	3.88189	-1.58429	3.52752	4.03646	-3.30409	2.47735	6.23233	-3.82732	6.62479	4.52755	-0.455042	4.96773	3.27271	0.600391	4.67006	0.260159	3.06287	3.50144	6.28214	-3.42062	3.39469
3.2616	3.19151	5.62544	3.91317	0.966798	5.53473	3.96229	-1.36318	3.46522	4.00128	-2.93279	2.45416	3.75767	-4.0407	7.34237	4.46326	-0.466176	4.96879	3.23556	0.865365	4.64199	-0.81912	2.78481	3.95534	6.05636	-3.16172	3.30842
3.16978	3.36593	5.64617	3.90817	1.15957	5.58937	3.96007	-1.15083	3.46381	4.00369	-2.63646	2.2474	2.81089	-3.45562	7.93646	4.49578	-0.361969	4.97445	3.26726	0.972235	4.62042	-1.59768	1.85121	4.5003	5.98342	-3.08882	3.08181
3.22116	3.79857	5.68457	3.8369	1.37178	5.64299	3.55015	-0.984252	3.39644	3.60289	-2.41251	2.21559	3.08059	-2.28905	8.31717	4.44332	-0.16193	4.97446	3.18622	1.21219	4.59778	-1.7975	0.953721	4.7888	5.92201	-3.14915	3.08549
3.14633	3.95132	5.72698	3.76967	1.58439	5.63525	3.4771	-0.770534	3.39632	3.50903	-2.26775	2.03093	4.06801	-2.05394	8.3157	4.38143	0.101471	4.99395	2.92896	1.34222	4.53597	-1.63964	1.92008	4.4563	5.84905	-2.89104	3.05462
3.1434	4.07436	5.75209	3.70388	1.76448	5.60653	3.34058	-0.571774	3.38837	3.46774	-2.07044	2.11048	5.65842	-2.13751	7.32967	4.29583	0.326893	5.05113	2.87257	1.61415	4.49322	-1.63125	2.80151	3.75581	5.69553	-2.91107	3.0938
3.0955	4.27279	5.74648	3.56723	1.97301	5.65264	3.22951	-0.371138	3.35547	3.3266	-1.88702	2.09269	7.21308	-1.8735	6.15094	4.20894	0.30558	5.10196	2.8903	1.66543	4.428	-0.713154	3.58316	3.37659	5.31154	-2.62487	3.42451
2.9641	4.40872	5.703	3.4815	2.18816	5.69555	2.80465	-0.208307	3.3867	3.11176	-1.70445	2.25643	7.35317	-1.10451	5.35219	3.97638	0.581371	5.01323	2.74442	1.91866	4.48657	0.27048	5.35987	2.8605	4.90518	-2.61431	3.59965
2.9	4.70313	6.01362	3.37458	2.3981	5.6571	2.69241	-0.00941583	3.38438	2.93255	-1.53834	2.27708	8.2395	-0.126294	4.88757	3.9729	0.83367	5.03664	2.52674	2.23218	4.55114	1.24893	6.05418	2.37312	4.53302	-2.27291	3.69194
2.85118	4.98968	6.02852	3.29269	2.59096	5.63052	2.50828	0.195292	3.38316	2.93116	-1.22649	2.17011	7.66634	-0.386425	4.77223	3.97185	0.95944	5.03781	2.41047	2.57272	4.56665	2.00958	5.55402	2.60436	3.87808	-2.2905	3.83269
2.80977	5.04259	6.06997	3.28925	2.74928	5.63238	2.50014	0.401444	3.37842	2.54376	-1.19071	2.24023	6.95078	-1.47217	5.11808	3.89857	1.25756	5.12609	2.40743	2.78744	4.43628	1.21463	5.51072	2.17895	3.9122	-2.24157	3.70943
2.99317	5.25672	6.10814	3.09638	2.96331	5.6093	2.38998	0.576444	3.2339	2.39037	-0.888125	2.32951	5.49935	-2.2719	5.7857	3.6995	1.2979	5.13094	2.2966	2.94466	4.45847	-0.339813	5.7816	2.33636	4.06201	-1.88009	3.7435
2.90809	5.50425	6.17048	3.09054	3.1921	5.6107	2.41814	0.757845	3.24511	2.52421	-0.771717	2.37325	4.36848	-2.28855	6.40533	3.62872	1.36579	5.21637	2.2186	3.12637	4.48195	-1.84932	5.33909	3.379	4.1902	-1.5379	3.61631
2.74449	5.76263	6.20708	3.00315	3.36303	5.63794	2.2319	0.935337	3.23054	2.62565	-0.662927	2.36013	3.36388	-2.20953	7.00733	3.5613	1.59799	5.17779	2.1035	3.28759	4.56203	-2.61218	5.01453	4.77139	4.28992	-1.59117	3.5185
2.77169	6.09289	6.26856	2.91858	3.45485	5.63404	2.25944	1.14959	3.19557	2.75616	-0.417866	2.35404	3.18995	-1.72281	7.28263	3.49208	1.96173	5.15215	2.16402	3.53713	4.52309	-2.55249	4.22532	5.50267	4.35367	-1.18922	3.49372
2.53676	6.07927	6.28645	2.83333	3.59751	5.61341	2.31978	1.36504	3.30714	2.75371	-0.350424	2.3518	3.76756	-0.975041	6.7033	3.35257	2.28494	5.08936	2.15197	3.76909	4.57031	-2.48432	5.09904	5.49006	4.2597	-0.899613	3.58431
2.33372	6.30303	6.31406	2.77648	3.77078	5.55647	2.2124	1.38445	3.22793	2.75121	-0.176634	2.35924	5.72718	-0.819504	5.38004	3.34943	2.52174	5.03533	2.0704	4.08013	4.5022	-1.76043	6.30529	4.50033	4.34708	-0.431462	3.67596
2.2921	6.45449	6.25799	2.76987	4.0549	5.51062	2.20339	1.57297	3.26459	2.63013	0.121013	2.35778	7.17077	-0.0691091	4.52718	3.14238	2.63756	5.02695	1.92055	4.24729	4.50427	-0.604652	7.05234	3.51147	4.20794	-0.31973	3.80929
2.28941	6.60932	6.196	2.62512	4.26653	5.48241	2.03823	1.94447	3.31243	2.48993	0.115132	2.34475	7.64711	1.49119	4.19143	3.27634	2.84927	4.96931	1.82918	4.62053	4.55199	1.08207	7.64864	3.10448	4.17481	-0.43602	3.82902
2.28317	6.76679	6.18696	2.61787	4.51417	5.46746	1.9559	2.14448	3.29616	2.3396	0.358479	2.40584	7.19735	1.98201	4.44882	3.26928	3.17876	4.96506	1.82521	4.77471	4.46527	0.651518	8.74025	3.62066	4.0828	-0.107528	3.68113
2.23711	6.93145	6.18583	2.49815	4.69542	5.48002	1.91316	2.34424	3.13176	2.33528	0.55996	2.29547	6.743	1.01987	5.03908	3.19137	3.55865	4.96951	1.78658	4.8806	4.39605	-0.924932	8.42955	3.70761	3.76126	0.269062	3.48814
2.31256	7.07587	6.15586	2.38185	4.91225	5.40302	1.82757	2.65503	3.02899	2.17565	0.870868	2.31774	5.07002	0.0661746	5.54453	3.01367	3.79151	4.92977	1.74023	5.11959	4.34971	-2.61428	7.93996	4.88563	4.00076	0.545527	3.18762
2.06549	7.27702	6.15903	2.29305	5.12436	5.32767	1.66953	2.821	3.00032	2.13988	0.866238	2.26991	2.75388	-0.500102	6.64559	2.97619	3.90534	4.90324	1.58236	5.3488	4.36765	-2.67416	6.92978	6.93874	4.57876	0.557697	2.91502
1.9812	7.45274	6.1012	2.22426	5.33567	5.36743	1.55215	2.95196	3.0069	1.97708	1.1733	2.20841	2.45104	0.164522	7.16814	2.86663	4.09282	4.88385	1.54681	5.32743	4.37505	-1.72184	5.29693	7.84044	4.79358	0.439557	2.66042
1.96691	7.78384	6.12566	2.21857	5.52888	5.31023	1.57275	3.1949	3.04086	2.17415	1.45586	2.29405	3.63358	0.688085	7.1956	2.93715	4.32918	4.72938	1.55179	5.32302	4.24802	-2.129	5.51205	8.11095	4.32788	1.12734	2.72082
1.9541	8.07501	6.12586	2.15372	5.73574	5.29193	1.56276	3.39812	2.99893	1.86506	1.83412	2.10929	6.01268	1.5311	5.61823	2.86246	4.49352	4.71545	1.54336	5.45648	4.28082	-1.91939	7.12212	6.95062	4.4684	1.88917	2.64577
1.95245	8.26681	6.01455	2.23297	5.96435	5.23891	1.40416	3.64946	2.81482	1.59034	2.14632	2.02908	7.1574	2.878	4.30946	2.79428	4.6978	4.50805	1.53555	5.66684	4.1845	-0.496132	9.14938	5.68433	4.3774	1.7418	2.27306
1.86319	8.5133	5.95868	2.11077	6.19819	5.1718	1.24316	3.77346	2.68736	1.56786	1.97044	1.89585	6.96604	3.84462	3.41095	2.76297	4.97155	4.40063	1.41115	5.92453	4.18343	1.06428	9.62358	4.81887	4.37827	1.96287	2.15012
1.85282	8.74055	5.9527	2.10443	6.37343	5.14801	1.10406	4.20079	2.60992	1.40393	2.32636	1.6505	6.84339	5.48506	2.64887	2.77757	5.30339	4.46768	1.397	6.14241	4.23882	0.876216	10.7255	4.92551	4.32912	2.13847	1.8766
1.80622	8.96957	5.86867	2.09518	6.59473	5.13177	0.755164	4.26514	2.43829	1.26974	2.8264	1.31811	6.7261	5.26258	2.65352	2.70837	5.30907	4.39853	1.39369	6.22254	4.20635	-0.056372	11.4296	4.75762	4.05488	2.4317	1.72297
1.79963	9.18589	5.81141	2.06175	6.81467	5.03445	0.807196	4.60023	2.48134	1.13631	3.19803	1.10538	6.50025	4.34386	2.88258	2.66696	5.45742	4.41169	1.26358	6.53922	4.22216	-2.1778	10.5152	5.3849	3.8918	2.79162	1.44508
1.87185	9.3855	5.83012	2.05236	7.0119	5.04109	0.92309	4.59967	2.63492	1.0271	3.27433	1.01124	5.53702	3.01547	3.16149	2.58798	5.75369	4.32034	1.21385	6.73725	4.24617	-3.26222	8.46993	7.25038	3.9355	3.02199	1.19424
1.81814	9.61682	5.85849	1.95506	7.23427	5.0179	0.844554	4.60724	2.63401	0.36095	3.84917	0.996425	4.56716	1.9604	3.84399	2.50888	5.93095	4.31237	1.16791	6.85392	4.28733	-2.15391	6.15165	8.23979	4.00606	3.56074	1.03582
1.80822	9.83695	5.85847	1.9471	7.43693	5.00043	0.627413	4.96484	2.47956	0.276612	4.00911	0.872698	4.34471	1.55457	4.20095	2.50823	6.15386	4.14329	1.04864	6.92944	4.34526	-1.75795	6.02449	7.80483	3.59593	3.83944	0.72654
1.80167	10.0572	5.80341	2.03341	7.62882	4.89311	0.479376	5.32893	2.57242	-0.20396	4.2075	0.798233	4.90532	2.6547	3.89299	2.54019	6.27458	4.15982	1.04717	6.98217	4.28939	-2.32938	7.26689	7.34967	3.19598	4.82953	0.438042
1.70776	10.3027	5.77801	1.99726	7.82373	4.84662	0.414761	5.6705	2.55256	-0.396193	4.53198	0.748675	6.15128	4.04007	3.17702	2.45999	6.61781	4.01745	0.994917	7.26365	4.20652	-1.47094	10.1168	6.73872	3.00453	4.95947	0.24879
1.69719	10.5296	5.77597	1.92302	8.05472	4.91728	0.417401	5.63962	2.54985	-0.936973	4.78541	0.745375	6.69868	5.87346	2.30855	2.37727	6.88271	3.97919	1.05305	7.5809	4.15579	0.30681	11.5954	6.28394	2.63242	5.59427	-0.079738
1.8397	10.4357	5.4598	1.94809	8.21745	4.87338	0.152555	5.96181	2.50906	-1.27604	5.31482	0.918267	6.41721	8.35646	2.39946	2.48573	7.02952	3.94188	0.858468	7.61879	4.20658	0.608493	11.7878	6.2685	2.29121	6.06075	-0.224072
1.69798	10.7852	5.48739	1.88263	8.4233	4.7922	-0.0441107	6.36068	2.60642	-1.7908	5.82259	1.05118	5.78884	8.61887	2.85798	2.59452	7.09434	3.97781	0.974228	7.59707	4.20556	-0.849035	12.172	6.25601	1.65817	6.40227	-0.321186
1.69062	10.9427	5.47394	2.00057	8.60099	4.70687	-0.0679134	6.63689	2.63496	-2.02424	6.07153	1.26066	5.91026	8.03703	2.4029	2.55921	7.2641	3.78499	1.03243	7.88864	4.21251	-2.8704	10.6912	7.11265	1.40243	6.56601	-0.18477
1.59487	11.1535	5.46977	1.96286	8.79654	4.70144	-0.13011	6.86247	2.68773	-2.2685	6.40326	1.32105	5.93239	6.49366	2.0733	2.66412	7.43615	3.84948	1.03243	7.88864	4.21251	-2.28503	7.48516	7.58953	0.843424	6.77259	-0.305078
1.63123	11.3292	5.43539	1.92096	8.98493	4.73356	-0.226169	7.55236	2.65484	-2.35004	7.01195	1.45144	4.48104	4.37247	3.57928	2.70087	7.55344	3.78617	1.0153	8.19537	4.16976	-1.26362	5.45145	6.91977	0.344579	7.35188	-0.636251
1.61919	11.5181	5.49141	1.88048	9.18382	4.76394	-0.255377	7.87127	2.675	-2.67472	7.29493	1.42445	3.38482	4.12864	5.02907	2.50231	7.70131	3.89087	1.0102	8.27824	4.17025	-0.879741	5.33396	6.71855	-0.123843	7.29413	-0.477492
1.65599	11.6932	5.46321	1.90295	9.37379	4.76225	-0.344364	7.93558	2.72682	-2.72435	7.64941	1.61839	3.68723	4.40409	5.20831	2.37691	7.98178	3.92076	1.02833	8.63398	4.14355	-1.21472	5.92952	6.49332	-0.663755	8.06406	-0.423363
1.91022	11.7971	5.4899	1.93048	9.50093	4.70841	-0.369407	8.21237	2.76151	-2.76901	8.00783	1.75378	6.19254	4.49503	3.29269	2.41119	8.18366	3.833	0.934748	8.87611	4.1863	-2.28848	9.41281	6.86355	-1.2741	8.35978	-0.534291
1.95452	11.8972	5.37685	1.9521	9.69492	4.72979	-0.462747	8.3219	2.75834	-2.91867	8.19086	1.76012	6.81453	7.31471	2.08061	2.32302	8.50225	3.82411	0.874364	9.25221	4.13474	-1.04652	12.9825	6.42683	-1.26836	8.3652	-0.582716
1.8604	12.0823	5.4753	1.94758	9.87643	4.67038	-0.518998	8.46525	2.70123	-2.98335	8.27693	1.71208	5.80257	10.6964	2.78308	2.27597	8.72751	3.82237	0.861407	9.4796	4.09964	0.96308	14.1968	5.19382	-1.18411	8.64683	-0.446426
1.83218	12.6147	5.48842	1.87901	10.0224	4.66488	-0.58701	8.74113	2.71565	-2.87641	8.17326	1.47615	4.21716	12.0982	4.08801	2.27013	8.9428	3.76349	0.813048	9.60447	4.13352	1.0725	13.8478	5.96205	-1.1756	8.94314	-0.51898
1.92467	12.4233	5.60234	1.87409	10.1606	4.63394	-0.640756	8.90487	2.66131	-2.60601	8.38887	1.26864	4.91438	11.2825	3.81583	2.37694	9.19782	3.77891	0.753016	9.90405	4.16632	-1.26594	13.8046	6.72866	-0.655617	8.97737	-0.500722
2.18576	12.4718	5.596	1.83761	10.3031	4.60899	-0.66834	9.23507	2.62452	-2.74319	9.14736	1.21009	6.21906	9.53294	2.57906	2.3306	9.40542	3.776	0.751193	9.93283	4.16621	-2.29024	11.1563	6.7157	-0.368238	8.91479	-0.458594
2.44647	12.4807	5.61183	1.86119	10.4346	4.64493	-0.534622	9.61549	2.67366	-2.62885	9.27296	1.02917	5.72152	6.7487	3.26864	2.40249	9.5824	3.78616	0.74115	10.0516	4.23359	-2.41704	8.01321	6.88694	0.116926	8.71511	-0.359382
2.48357	12.5794	5.66629	1.76151	10.6227	4.58607	-0.407004	9.67433	2.49088	-2.57065	9.88272	0.937533	3.31058	5.54437	5.23719	2.39479	9.84507	3.75732	0.729874	10.2245	4.24186	-0.604878	6.27333	6.58002	0.181702	8.77189	-0.010565
2.25395	12.7749	5.73611	1.75584	10.7485	4.59044	-0.419763	9.84361	2.46304	-2.3124	9.9387	0.888312	2.57741	5.92339	6.08139	2.23018	9.99866	3.78229	0.675151	10.4958	4.1638	-0.667871	6.84925	6.87564	0.384678	9.05351	-0.149606
2.51866	12.8018	5.7131	1.747	10.9452	4.58085	-0.34287	9.9798	2.43272	-2.23806	10.0672	0.797198	3.84528	6.35994	4.53	2.25843	10.2735	3.79983	0.660943	10.7154	4.16852	-1.67572	7.95664	6.96826	0.738401	9.02725	-0.194764
2.64819	12.8814	5.7245	1.7394	11.1136	4.58669	-0.214288	9.99859	2.42696	-2.38998	10.2284	0.613163	5.80029	6.92265	3.23251	2.21107	10.44	3.83118	0.605895	10.9603	4.13419	-2.6062	11.3977	7.40166	1.13489	9.22049	-0.41566
2.54732	13.0624	5.85804	1.88773	11.2895	4.65813	-0.0909778	10.1068	2.39692	-2.00054	10.3653	0.470866	6.64112	8.73329	2.7278	2.18073	10.6011	3.74554	0.591665	11.118	4.25363	-0.660854	14.3478	6.59297	1.22056	9.13066	-0.37973
2.53747	13.3294	5.97737	1.88114	11.4444	4.66514	-0.10712	10.3425	2.36199	-1.78965	10.4227	0.510268	5.55103	12.7452	3.64469	2.14492	10.6977	3.66908	0.618914	11.3398	4.22651	1.73659	15.6048	5.3429	1.43412	9.09028	-0.484812
2.75075	13.4898	6.06278	1.84207	11.6096	4.68108	-0.0460298	10.646	2.38291	-1.57462	10.5277	0.533125	4.7177	13.9396	4.73563	2.40129	10.8414	3.70358	0.611311	11.4695	4.20769	3.30172	14.5571	5.46461	1.5872	9.04711	-0.355404
2.7018	13.6734	6.0968	1.79791	11.8107	4.75255	0.0679091	10.8527	2.42356	-1.49246	10.5388	0.582752	5.52059	13.2455	4.29279	2.42713	11.0969	3.84478	0.61035	11.47	4.23396	0.512118	15.539	5.8338	1.7105	9.10872	-0.138176
2.69419	13.9341	6.07178	1.78836	11.9784	4.8113	-0.0431328	11.134	2.51942	-1.27504	10.5947	0.463298	5.95772	10.6831	3.46346	2.25114	11.4379	3.90232	0.727954	11.535	4.26358	-2.84959	15.892	6.95695	1.77512	9.24165	0.262167
2.72743	14.0695	6.23362	1.78341	12.1997	4.74241	0.0399013	11.1738	2.56949	-0.553496	10.4395	0.411413	3.83169	7.63107	4.54182	2.28284	11.5816	3.99343	0.66353	11.8373	4.38753	-3.03071	13.0798	7.46277	1.68526	9.55264	0.325877
2.67971	14.2671	6.22992	1.87357	12.3719	4.76443	0.202332	11.349	2.52827	-0.138981	10.2536	0.231893	1.02905	6.63402	6.35975	2.31847	11.7451	3.96633	0.659634	11.889	4.41085	-1.92865	10.1569	7.48575	1.66291	9.54009	0.479832
2.62976	14.3679	6.25882	1.82948	12.624	4.80522	-0.0437466	11.6662	2.54215	-0.149666	10.4341	0.18774	1.45309	7.16448	6.34072	2.05883	12.0963	3.99985	0.725189	12.1491	4.43315	-1.27018	9.6285	7.05142	1.5892	9.89341	0.591506
2.54002	14.3539	6.24622	1.88396	12.7089	4.9549	0.0360695	11.8706	2.45203	-0.116238	10.6212	0.14139	2.91086	7.56242	5.0776	2.17733	12.2115	4.00488	0.665365	12.4248	4.4837	-2.54987	11.0706	7.03629	1.8526	10.2398	0.603067
2.5347	14.5631	6.29712	1.86979	12.8732	5.09674	0.347112	11.9056	2.40261	-0.0531483	10.9391	0.12683	5.15967	7.84156	4.26718	2.33387	12.1999	4.19247	0.689157	12.674	4.54451	-2.2634	13.1351	7.44923	2.12706	10.5717	0.334903
2.52684	14.8266	6.3033	1.86189	13.0689	5.11997	0.290221	12.0783	2.37593	-0.0363948	11.2734	0.389748	6.3308	10.5052	3.69404	2.28618	12.4545	4.13862	0.710191	12.9761	4.59806	-0.510018	15.9288	7.15583	1.93608	10.4955	0.164274
2.96943	14.5327	6.27951	1.98909	13.209	5.12194	0.274043	12.2772	2.40069	-0.00188585	11.2803	0.242866	5.87424	13.7914	4.74813	2.36173	12.722	4.09248	0.780161	13.2352	4.55921	1.50214	15.3169	6.17087	1.93095	10.7966	0.188595

## Sheet: Bird4Control
x1	y1	z1	x2	y2	z2	x3	y3	z3	x4	y4	z4	x5	y5	z5	x6	y6	z6	x7	y7	z7	x8	y8	z8	x9	y9	z9
2.1387	-2.44301	6.37152	2.27631	-4.8287	5.58555	2.73375	-7.97705	2.69925	3.15313	-9.11324	1.85702	3.25339	-1.15518	5.32347	3.01224	-5.76523	5.02842	1.60372	-5.84209	4.86233	0.135028	-1.67749	5.36983	3.17663	-9.13784	1.74383
2.16318	-2.23346	6.37202	2.26524	-4.71864	5.61025	2.70683	-7.80975	2.83253	3.14384	-8.98561	1.74723	4.31573	-1.18331	5.14015	3.12955	-5.71468	4.9675	1.70781	-5.62615	4.86973	-0.571117	-2.35365	5.64684	3.19257	-9.06753	1.69265
2.04584	-2.02941	6.46071	2.25721	-4.60603	5.59222	2.74406	-7.57954	2.72322	3.10001	-8.87328	1.71009	5.94254	-2.76274	5.0282	3.28731	-5.57007	4.85011	1.71599	-5.53742	4.87618	-2.03987	-4.53023	5.7841	3.1984	-8.79681	1.69978
2.06378	-1.81156	6.48006	2.28801	-4.31782	5.6099	2.72164	-7.28594	2.70601	3.02406	-8.75277	1.64526	7.62595	-5.20216	5.58315	3.19765	-5.40939	4.90842	1.73215	-5.35969	4.88777	-2.31254	-7.22244	6.15873	3.18536	-8.66908	1.65454
2.08425	-1.59321	6.49818	2.31385	-4.07519	5.6315	2.75151	-7.07243	2.67488	3.09947	-8.3402	1.65575	6.73501	-7.25116	6.48629	3.15905	-5.24032	4.88563	1.81128	-5.21313	4.89594	-0.519127	-8.46784	6.6518	3.18136	-8.43754	1.62691
2.07171	-1.49238	6.51745	2.32797	-3.94211	5.64828	2.6993	-6.83439	2.64208	3.13349	-8.12997	1.61355	5.22001	-7.85017	7.28047	3.0719	-5.13685	4.92433	1.81669	-5.14902	4.87086	1.19502	-8.26824	7.08932	3.18982	-8.10368	1.59544
2.2744	-1.34194	6.5023	2.34555	-3.7778	5.65648	2.75084	-6.62314	2.56389	3.04283	-7.99651	1.44131	4.89309	-7.57574	7.42947	3.02904	-4.90505	4.94367	1.92667	-4.93422	4.86379	1.30927	-8.65998	7.08472	3.16896	-8.01977	1.52619
2.18236	-1.09731	6.50897	2.45645	-3.59967	5.63156	2.74995	-6.46151	2.561	3.07599	-7.80696	1.36109	6.0549	-6.53224	7.10738	3.0559	-4.72476	4.88237	1.93816	-4.78022	4.86581	0.234554	-7.71673	7.26424	3.16874	-7.80739	1.42
2.19873	-0.881671	6.52632	2.4716	-3.42276	5.68545	2.7621	-6.21181	2.5027	3.01092	-7.49915	1.38511	7.52942	-3.94022	6.63979	3.13992	-4.41044	4.90696	1.9023	-4.54947	4.82301	-2.13454	-6.27398	6.70453	3.17778	-7.43774	1.48416
2.21809	-0.682417	6.54137	2.39867	-3.25552	5.71261	2.83029	-6.01218	2.49833	3.07491	-7.19824	1.29717	7.29381	-1.3919	5.61018	3.28817	-4.18462	4.82975	1.88129	-4.35858	4.75802	-2.96304	-2.86381	5.97185	3.21087	-7.24618	1.41944
2.23837	-0.48001	6.56009	2.44763	-2.98144	5.76602	2.88434	-5.76418	2.50381	3.05664	-7.16366	1.10978	5.39419	0.565273	5.27469	3.26471	-3.97207	4.92248	1.98886	-4.16677	4.76866	-1.52298	-0.943625	5.23406	3.31473	-7.00654	1.30138
2.25764	-0.279825	6.5768	2.42721	-2.7743	5.75443	2.89397	-5.69449	2.48711	3.1268	-6.79651	1.15899	3.3328	0.967661	5.81679	3.17125	-3.77754	5.0181	2.01376	-3.87886	4.78199	0.425513	0.221142	5.7843	3.30658	-6.78135	1.28948
2.27669	-0.0796025	6.59339	2.35048	-2.63745	5.76782	2.89531	-5.51103	2.47479	3.20299	-6.60755	1.03441	4.13425	0.664688	6.20136	3.25841	-3.55535	5.12563	2.03228	-3.70135	4.78734	0.0971848	0.377647	6.17063	3.3453	-6.55338	1.26085
2.30048	0.164122	6.61412	2.33938	-2.48268	5.82599	2.84799	-5.18709	2.49543	3.1981	-6.41012	1.15147	5.92936	-0.0195112	6.22049	3.19473	-3.35673	5.14363	1.9873	-3.44174	4.87033	-1.53795	-1.00877	5.91993	3.38434	-6.31969	1.23331
2.314	0.299054	6.63196	2.27401	-2.20946	5.85447	2.95429	-4.88903	2.46037	3.21122	-6.16092	1.09358	7.42292	-2.70812	6.32512	3.19722	-3.10132	5.24103	1.95397	-3.29089	4.92694	-2.5641	-4.97572	5.7586	3.41879	-6.08629	1.2079
2.17755	0.44974	6.712	2.26691	-2.06482	5.84191	3.04935	-4.69354	2.39303	3.29179	-5.88242	1.08458	6.76236	-5.22171	6.7811	3.37755	-2.83828	5.13911	1.92557	-3.0497	5.02387	-1.55542	-6.35842	5.99377	3.45239	-5.86106	1.18408
2.13763	0.611	6.77704	2.28526	-1.88112	5.85834	3.07849	-4.45248	2.41968	3.26232	-5.72532	0.933638	4.77491	-6.65191	7.1634	3.3602	-2.6651	5.08782	1.93239	-2.98213	5.01025	0.507317	-7.21407	6.42511	3.48432	-5.67299	1.14467
2.2079	0.778522	6.74332	2.35366	-1.69305	5.83993	3.04853	-4.19037	2.40958	3.30344	-5.37187	1.0001	3.78318	-6.64921	7.13542	3.26743	-2.48999	5.09971	1.95748	-2.71374	5.03439	1.34683	-7.12002	7.06138	3.52965	-5.29937	1.15535
2.14732	0.943263	6.77712	2.38709	-1.50885	5.95142	2.98422	-3.96642	2.41227	3.33675	-5.11383	0.993293	4.35309	-6.02072	7.16274	3.26508	-2.30281	5.14058	1.94119	-2.62691	5.04989	1.16532	-6.22743	7.09364	3.56444	-5.02225	1.15767
2.22054	1.22008	6.81985	2.4561	-1.32262	5.93213	3.14498	-3.80711	2.35347	3.36962	-4.86035	0.986055	5.83783	-4.99075	7.01264	3.26413	-2.31385	5.12641	1.87305	-2.25708	5.07678	-0.359893	-5.6044	7.03154	3.59731	-4.74526	1.16091
2.23363	1.46968	6.85961	2.35431	-1.14723	5.9658	3.13681	-3.849	2.33708	3.4014	-4.61529	0.979169	7.4084	-2.91	6.70509	3.26272	-2.1628	5.10797	2.01339	-2.11045	5.06768	-2.23221	-4.10911	6.79265	3.61221	-4.63315	1.10913
2.23514	1.6696	6.89818	2.32327	-0.952628	6.01581	3.15128	-3.57155	2.38373	3.40916	-4.49976	0.843126	7.72844	-0.316864	6.26047	3.28637	-1.98025	5.09745	2.07799	-1.90656	5.04791	-2.90977	-1.07175	6.29441	3.63098	-4.4873	1.07048
2.23387	1.87615	6.9321	2.34845	-0.697022	6.05177	3.17468	-3.33968	2.38854	3.43163	-4.41048	0.789369	6.85457	1.73682	5.75944	3.2645	-1.9584	5.10739	2.10205	-1.68335	5.05369	-1.79941	1.09466	5.55926	3.64238	-4.23052	1.1189
2.22161	1.99774	6.95309	2.3004	-0.4373	6.08737	3.0965	-3.21415	2.49813	3.38722	-4.23408	0.912547	5.24526	2.79303	5.95062	3.29577	-1.7057	5.13121	2.05196	-1.48808	5.03297	-0.263285	2.33998	5.75318	3.64026	-4.07226	1.09462
2.21013	2.1331	6.97847	2.31304	-0.276279	6.13626	3.13915	-2.83408	2.50994	3.41931	-3.98678	0.917181	4.90603	3.14546	6.23827	3.32585	-1.49994	5.09918	2.01762	-1.22324	5.03101	-0.00261276	2.73704	6.11173	3.66837	-3.95831	1.15333
2.21165	2.4173	7.01949	2.32995	-0.0862635	6.16865	3.1519	-2.68875	2.53749	3.40861	-3.83995	1.04245	5.97238	2.56149	6.3307	3.35077	-1.28804	5.13166	1.93696	-1.04728	5.22137	-0.944042	1.70869	5.7729	3.67314	-3.76428	1.26125
2.20603	2.60234	7.05336	2.2973	0.0954127	6.20045	3.13907	-2.38979	2.62183	3.41934	-3.69406	1.21757	7.577	0.736836	6.32237	3.33897	-1.07667	5.31179	1.9205	-0.712819	5.27013	-2.30866	-0.00309501	5.69671	3.65814	-3.5222	1.32486
2.20466	2.76666	7.0854	2.27818	0.292592	6.23071	3.14927	-2.26546	2.64767	3.40916	-3.58274	1.17827	7.83212	-1.59517	6.34139	3.36972	-0.845767	5.29171	1.84958	-0.557587	5.38703	-2.45016	-2.60953	5.84382	3.62375	-3.43126	1.30548
2.2053	2.94233	7.11986	2.26215	0.48233	6.25873	3.08612	-2.11549	2.8119	3.34775	-3.47519	1.25521	6.76933	-3.44133	6.54005	3.37986	-0.677776	5.41498	1.98064	-0.393392	5.46418	-0.991579	-4.23735	6.24274	3.62546	-3.1757	1.49447
2.21402	3.11117	7.15099	2.3266	0.67609	6.25387	3.08949	-1.85709	2.87693	3.33381	-3.36563	1.31577	5.42525	-3.96462	6.91793	3.33341	-0.489483	5.39928	2.04132	-0.254642	5.37359	0.552639	-4.81697	6.67414	3.63772	-3.05498	1.61937
2.23785	3.38363	7.18197	2.39859	0.878894	6.23468	3.05326	-1.68715	2.9899	3.32044	-3.23901	1.42479	4.458	-4.05104	7.10199	3.35875	-0.281888	5.41349	2.15564	-0.138592	5.41582	1.1599	-4.66796	6.97017	3.58723	-2.99909	1.71261
2.26412	3.6305	7.19621	2.44138	1.0801	6.26727	3.07475	-1.49696	3.01778	3.34135	-2.94984	1.6082	4.96655	-3.61969	7.36449	3.25997	-0.0759666	5.44314	2.27588	0.0654208	5.44441	0.691904	-4.32826	7.08762	3.58812	-2.82958	1.84033
2.29133	3.87045	7.20811	2.46089	1.28159	6.28172	3.05503	-1.39049	3.09218	3.36702	-2.69952	1.6351	6.13923	-2.54772	7.11941	3.25533	0.143109	5.52292	2.1614	0.174481	5.41119	-0.383529	-3.61115	6.91909	3.62046	-2.50099	1.75309
2.31388	4.0494	7.21544	2.47873	1.48205	6.31177	3.09333	-1.09111	3.08854	3.37677	-2.66641	1.61595	7.51664	-0.671386	6.87215	3.28383	0.375951	5.51098	2.13238	0.46515	5.32242	-1.97333	-1.68323	6.5699	3.64415	-2.29309	1.7072
2.33829	4.24124	7.21866	2.46634	1.68031	6.39194	3.03481	-0.924927	3.10222	3.39239	-2.56591	1.61073	7.98484	1.6026	6.6636	3.32048	0.417867	5.42565	2.17488	0.801436	5.34878	-2.9492	0.852744	6.36967	3.55851	-2.24105	1.82342
2.3547	4.42476	7.22167	2.50178	1.96728	6.32102	3.04707	-0.860482	3.1002	3.42763	-2.2756	1.61066	7.58152	3.90762	6.32801	3.3689	0.593359	5.41517	2.20047	1.184	5.36974	-2.25884	3.11179	5.88291	3.58381	-2.06511	1.89346
2.36962	4.61332	7.22404	2.41279	2.18857	6.42373	3.10789	-0.535869	3.07051	3.24343	-2.11967	1.706	6.08841	5.33273	6.08812	3.30582	0.74293	5.48916	2.13725	1.25305	5.41358	-1.27775	4.52836	5.85052	3.50938	-1.80263	1.86687
2.37942	4.79788	7.22752	2.39626	2.39586	6.4475	3.12358	-0.429537	3.07961	3.31179	-1.91109	1.76033	5.14235	5.9068	6.19816	3.34675	0.902142	5.52784	2.10835	1.54779	5.45822	-0.0228685	5.75746	6.06612	3.54509	-1.70486	1.93451
2.39379	4.9832	7.23037	2.40487	2.6186	6.46856	3.06717	-0.24171	3.05233	3.35471	-1.69415	1.86946	5.19553	5.65009	6.36291	3.39886	1.06215	5.44622	2.0878	1.75252	5.49801	0.0353073	6.1169	6.33711	3.5891	-1.35873	1.99412
2.40314	5.16953	7.23466	2.41272	2.82833	6.5002	3.07696	-0.112588	3.04455	3.39986	-1.48796	1.90791	6.39722	4.95312	6.1747	3.39123	1.22218	5.46987	2.12247	2.04592	5.56279	-1.03124	5.22106	6.13125	3.58859	-1.30023	2.076
2.41814	5.3549	7.23776	2.41966	3.03524	6.50863	3.05234	0.0833594	3.09194	3.45702	-1.43261	1.91171	7.66588	3.54543	6.31599	3.38981	1.67728	5.5689	2.13296	2.13639	5.60042	-2.02268	3.26937	5.79949	3.60573	-1.13547	2.06304
2.4434	5.66199	7.2529	2.42836	3.16747	6.50693	3.07754	0.341881	3.08245	3.34444	-1.34271	1.94075	7.99334	1.26698	6.39101	3.39614	2.08048	5.60427	2.10831	2.18461	5.59284	-2.52151	0.716899	5.85865	3.6157	-0.905153	2.09708
2.4621	5.90395	7.2557	2.44871	3.41948	6.523	3.10755	0.579439	3.10744	3.35592	-1.24985	1.93799	7.06945	-0.510056	6.79023	3.36698	2.17526	5.64055	2.12344	2.43241	5.6467	-1.8003	-1.1719	6.28721	3.58617	-0.814927	2.23746
2.47365	6.1069	7.26003	2.46721	3.64599	6.53155	3.12254	0.771837	3.12197	3.31528	-1.15449	2.00559	5.85857	-1.01775	7.11904	3.32699	2.34496	5.69874	2.25284	2.6764	5.63292	-0.533311	-1.56516	6.63952	3.57946	-0.610472	2.33606
2.49004	6.32123	7.26604	2.54768	3.86117	6.48445	3.13933	1.12042	3.16549	3.35639	-0.978811	2.08408	5.11385	-0.852249	7.39194	3.29933	2.55641	5.75286	2.26379	2.74495	5.64316	0.397369	-1.65079	6.88121	3.66785	-0.303639	2.31056
2.49711	6.44614	7.26985	2.43052	4.09026	6.55896	3.16462	1.39941	3.17825	3.30617	-0.511255	2.15741	5.39503	-0.535706	7.48874	3.30095	2.77341	5.73055	2.27475	2.92657	5.66071	0.147022	-1.46664	7.07424	3.65869	-0.218616	2.31022
2.50129	6.58829	7.2663	2.50383	4.29029	6.55017	3.15998	1.59836	3.27332	3.32751	-0.586898	2.06069	6.68537	0.351366	7.36366	3.23348	3.08945	5.70468	2.31358	3.17626	5.4811	-0.929499	-0.555848	7.07812	3.61681	0.0690879	2.2979
2.51465	6.85323	7.27075	2.52587	4.49608	6.52476	3.19405	1.9638	3.30494	3.29738	-0.195211	2.08744	7.91825	2.66105	7.12488	3.24731	3.24455	5.6665	2.2937	3.38032	5.58388	-2.41356	0.902253	6.79803	3.59048	0.153952	2.31377
2.52492	7.09009	7.27883	2.51601	4.70269	6.55564	3.20982	2.09165	3.32606	3.33543	0.0961326	1.98094	8.20271	5.10976	6.7141	3.26208	3.37003	5.65375	2.30027	3.40159	5.60323	-2.83632	3.84434	6.48365	3.59563	0.353852	2.32643
2.53723	7.30289	7.28386	2.51247	4.90786	6.57255	3.22684	2.28595	3.33442	3.36866	0.404771	2.02242	7.26358	7.19532	6.44345	3.29416	3.58992	5.66267	2.23059	3.5307	5.56877	-2.16832	6.05191	6.19774	3.62924	0.758628	2.30455
2.54632	7.52315	7.29023	2.51716	5.11504	6.58211	3.22695	2.24438	3.33262	3.40042	0.711935	2.08597	5.87018	8.04216	6.49142	3.32342	3.78555	5.68017	2.19349	3.8812	5.54954	-0.727849	8.19061	6.13851	3.63924	0.93146	2.31133
2.5572	7.75316	7.29521	2.52318	5.31998	6.58846	3.23401	2.33177	3.32283	3.41115	0.767955	2.09775	4.83442	8.51688	6.77854	3.35234	3.98293	5.69495	2.27812	4.0981	5.62976	0.5035	8.75365	6.68465	3.63328	0.932146	2.32139
2.57039	7.94808	7.30667	2.52958	5.52921	6.5947	3.19987	2.70383	3.31554	3.42541	0.879625	2.11481	5.38839	8.2857	6.74794	3.3454	4.18122	5.71146	2.33367	4.35642	5.65943	-0.387108	8.33652	6.52013	3.68299	1.3644	2.31588
2.58327	8.12926	7.30535	2.53373	5.73534	6.60686	3.21026	2.83294	3.3355	3.43487	1.05349	2.20363	6.95188	7.33591	6.61472	3.3429	4.38111	5.72605	2.25524	4.81644	5.70217	-1.69649	7.04146	6.26919	3.70673	1.65245	2.31993
2.59691	8.31582	7.31116	2.53795	5.94114	6.61955	3.28383	3.00325	3.35143	3.45598	1.26031	2.2384	7.98195	5.14961	6.33519	3.28047	4.4454	5.68116	2.23141	5.00488	5.74035	-2.61416	5.01631	5.96217	3.70134	1.73872	2.33583
2.60389	8.50577	7.31631	2.54231	6.14723	6.63518	3.30049	3.18074	3.34855	3.45271	1.47	2.2756	7.86746	3.08688	6.44005	3.30145	4.75984	5.65809	2.2233	5.14979	5.77013	-2.36915	3.24815	6.07409	3.68686	1.73971	2.34508
2.60241	8.69571	7.33637	2.54582	6.34887	6.64719	3.27267	3.36318	3.30494	3.4546	1.67906	2.31319	7.03243	1.84308	6.62659	3.32107	5.04622	5.68402	2.19838	5.56237	5.85977	-1.11702	1.18145	6.25127	3.70479	2.0266	2.36553
2.59552	8.88778	7.35757	2.70834	6.51188	6.6594	3.30268	3.65658	3.3102	3.46393	1.8976	2.35221	5.46032	1.18647	7.2262	3.29747	5.27366	5.72086	2.43881	5.69183	5.86897	0.0923616	0.764213	6.80233	3.71648	2.23011	2.36305
2.58706	9.08051	7.37827	2.61582	6.72038	6.65537	3.19128	3.84603	3.28675	3.44878	2.11743	2.24214	5.34482	1.47304	7.38019	3.32393	5.49561	5.72224	2.25611	5.92309	5.8721	0.326234	1.24254	7.07508	3.7071	2.31885	2.36133
2.57639	9.27428	7.40076	2.57663	6.91898	6.66797	3.22005	4.10765	3.28855	3.3951	2.34272	2.23441	6.26459	2.53404	7.21913	3.47391	5.72815	5.78384	2.21781	6.11738	5.83707	-0.487214	1.51489	7.13142	3.71835	2.60879	2.36425
2.56503	9.4683	7.42376	2.59315	7.10714	6.67789	3.22445	4.3537	3.19534	3.35796	2.58094	2.19832	7.8209	4.33534	6.90146	3.59082	5.99492	5.76031	2.1923	6.27162	5.75848	-1.99867	3.39093	7.04519	3.72552	2.87049	2.36965
2.55313	9.66291	7.44651	2.58496	7.3023	6.64963	3.23652	4.49583	3.24619	3.32293	2.82122	2.16128	8.1597	6.85178	6.50976	3.55789	6.27811	5.90526	2.17921	6.60697	5.67281	-2.80834	5.79714	6.75961	3.74033	3.13207	2.37552
2.54092	9.85782	7.46961	2.60326	7.49285	6.63755	3.16051	4.53551	3.17262	3.31132	3.05969	2.12219	7.5885	9.09025	6.22498	3.53753	6.25729	5.87743	2.16952	6.81612	5.72879	-2.32358	9.16976	6.35913	3.76992	3.49357	2.3857
2.5291	10.053	7.49303	2.62051	7.69049	6.65031	3.18906	4.76888	3.17667	3.43123	3.27825	2.06859	6.23313	10.3416	6.21067	3.52906	6.45483	5.88303	2.17295	6.85647	5.77425	-0.803802	11.0299	6.37218	3.75219	3.48927	2.16226
2.51798	10.2484	7.5165	2.63688	7.87805	6.65978	3.24805	5.09065	3.17862	3.5127	3.45898	2.0182	4.94616	11.1073	6.68456	3.51132	6.59817	5.93679	2.18175	6.95738	5.83537	0.255347	12.4211	6.70822	3.79085	3.91926	2.11215
2.51169	10.4514	7.54438	2.65329	8.06607	6.66942	3.27709	5.35208	3.19755	3.54763	3.64395	2.00023	5.50746	10.5518	6.76625	3.50198	6.77059	5.95309	2.19498	7.12118	5.87401	-0.236658	11.7781	6.70665	3.79113	4.04102	2.1982
2.5021	10.6573	7.57011	2.66955	8.25231	6.67916	3.21449	5.63012	3.24145	3.57172	3.82616	1.9769	6.93594	9.32602	6.27941	3.48738	6.91609	5.96139	2.2276	7.53342	5.91247	-1.88465	9.77553	6.46253	3.80413	4.27359	2.25786
2.49776	10.8531	7.59229	2.68581	8.43864	6.68905	3.24829	5.94752	3.28459	3.57679	4.0121	1.95669	8.18976	7.54151	6.2739	3.49984	7.25824	6.00263	2.22841	7.5118	5.93323	-2.71918	6.9771	6.29224	3.80256	4.46737	2.32898
2.5099	11.058	7.46329	2.7027	8.63212	6.69898	3.23674	6.18588	3.30617	3.48656	4.21196	1.9904	7.85093	5.23041	6.44081	3.502	7.58895	6.03999	2.20902	7.81848	5.95359	-1.69947	4.45135	6.49601	3.808	4.70403	2.36634
2.52103	11.2455	7.51762	2.71985	8.82869	6.71125	3.24845	6.18831	3.26089	3.42686	4.40628	2.01791	6.40945	3.78805	6.85319	3.46032	7.85081	6.11522	2.31589	8.04204	5.94727	-0.191076	3.39108	6.99116	3.80547	4.73934	2.3102
2.53272	11.3716	7.49786	2.7363	9.01709	6.72315	3.2386	6.48746	3.32288	3.35787	4.59967	2.02816	5.39173	3.82652	7.31174	3.42625	7.93168	6.12609	2.33683	8.27885	5.9664	0.682201	3.37938	7.23878	3.81163	5.01698	2.28357
2.51565	11.5255	7.48318	2.75262	9.20412	6.73346	3.2508	6.69284	3.3484	3.32641	4.81069	2.04276	5.37884	4.30641	7.27849	3.45421	8.09649	6.08705	2.38109	8.50502	5.99516	0.224243	3.73436	7.38001	3.82244	5.25788	2.23099
2.57011	11.8192	7.50874	2.76892	9.39084	6.74367	3.20935	6.82196	3.40089	3.43316	5.0362	2.00614	7.05715	5.95699	7.41678	3.47517	8.27435	6.06134	2.43146	8.66762	5.81207	-1.2679	4.74368	7.57326	3.81177	5.37624	2.23547
2.48694	11.9546	7.51768	2.67641	9.69102	6.7477	3.21086	6.85514	3.36114	3.46848	5.24156	1.91355	8.41466	7.75226	6.9403	3.49141	8.41063	6.04749	2.28837	8.80858	5.9757	-2.61423	6.76587	7.09974	3.81857	5.64883	2.24444
2.53997	12.2084	7.5145	2.75729	9.93089	6.7649	3.29341	7.28864	3.28654	3.49673	5.4438	1.87188	7.69992	10.5221	6.87101	3.51101	8.5793	6.02748	2.27397	9.05738	5.9765	-2.79823	9.85441	7.08675	3.82914	5.81146	2.18688
2.48045	12.2773	7.53852	2.62085	10.1713	6.83817	3.29219	7.34833	3.29665	3.52057	5.64872	1.83444	6.54208	11.9584	6.95107	3.44563	8.76378	5.94845	2.26127	9.24652	6.01595	-1.49946	11.2619	7.00745	3.84586	6.04497	2.18485
2.59046	12.4282	7.50065	2.60712	10.3317	6.8129	3.31813	7.61326	3.3048	3.53809	5.85366	1.80393	4.94817	12.7753	7.41185	3.57921	8.8836	5.92447	2.29215	9.44203	6.08402	-0.22701	13.1279	7.57672	3.89082	6.39406	2.20947
2.50554	12.5588	7.49965	2.6172	10.4539	6.82275	3.34321	7.82286	3.26473	3.55117	6.05762	1.77845	4.87291	12.8347	7.61831	3.58883	9.02966	5.94487	2.33252	9.7573	6.0248	0.187837	12.3497	7.6478	3.87462	6.4371	2.21935
2.52311	12.8061	7.55727	2.63178	10.6306	6.83895	3.36572	8.05781	3.2805	3.55775	6.26337	1.76338	5.89007	12.181	7.24471	3.6135	9.18829	5.93396	2.35494	10.0164	6.05992	-0.912416	11.6714	7.28357	3.87366	6.59693	2.22696
2.52957	13.0341	7.59003	2.64631	10.8068	6.84811	3.37612	8.17483	3.28651	3.56327	6.47397	1.75675	7.83086	10.7169	6.56132	3.62471	9.42721	5.94786	2.36637	10.1462	5.97433	-2.55653	10.3003	6.72072	3.89754	6.99175	2.23033
2.53199	13.2704	7.62668	2.65503	10.9797	6.86354	3.42418	8.59852	3.24346	3.57101	6.69708	1.74619	8.0462	8.47933	6.13876	3.63746	9.65535	5.92193	2.38254	10.3126	5.98407	-2.60402	8.33033	6.15525	3.8996	7.23639	2.20308
2.53322	13.5053	7.66245	2.67015	11.1544	6.87597	3.45563	8.93077	3.26024	3.5731	6.92121	1.73535	7.53876	6.60079	5.99322	3.65417	10.0289	5.92973	2.28778	10.3204	5.98877	-1.54433	6.79109	5.82012	3.86803	7.27835	2.24474
2.55286	13.7275	7.76348	2.68535	11.333	6.89034	3.46234	9.00286	3.26475	3.57894	7.14629	1.72879	5.96767	5.85958	6.26216	3.58608	10.1646	6.00077	2.52518	10.3078	6.0012	0.0175115	5.33034	6.11746	3.89551	7.79306	2.25767
2.51104	13.4684	7.55353	2.70031	11.5081	6.90358	3.47791	9.15964	3.27561	3.58761	7.37547	1.71296	5.42748	5.63391	6.58202	3.61342	10.3365	6.01626	2.37048	10.6352	6.04691	0.703798	5.61282	6.43055	3.89061	7.96027	2.23107
2.59295	13.7367	7.64815	2.71482	11.6782	6.91721	3.51381	9.4789	3.23225	3.52536	7.62067	1.708	6.13937	6.43334	6.6338	3.68438	10.4875	5.98809	2.29394	10.814	6.04333	-0.198111	6.0634	6.51256	3.86664	7.96688	2.1188
2.49719	13.8249	7.73779	2.72922	11.8488	6.93068	3.53781	9.70993	3.22942	3.49193	7.86162	1.66071	7.57313	8.16988	6.39669	3.80322	10.6856	5.97603	2.40483	11.0466	6.05949	-1.93452	7.72129	6.667	3.8722	8.256	2.01887
2.57852	13.9676	7.67736	2.74387	12.0201	6.94431	3.48586	9.77142	3.26695	3.46414	8.13563	1.61413	8.225	10.4627	6.76032	3.77954	10.8794	6.14106	2.47958	11.3824	6.06375	-2.86074	10.0574	6.98204	3.85959	8.45666	1.98809
2.64509	13.8931	7.56753	2.7524	12.1222	6.94481	3.45413	9.75496	3.23642	3.45745	8.59266	1.6019	7.52732	11.9442	7.08911	3.79635	11.0637	6.1729	2.28	11.5204	6.1383	-2.14218	12.999	7.59009	3.87139	8.8603	1.92446
2.59301	14.1832	7.71273	2.70144	12.3292	7.05004	3.4229	10.0326	3.18931	3.45499	8.82841	1.59652	5.66309	12.7333	7.70657	3.80943	11.2416	6.23504	2.28466	11.8194	6.26054	-0.715271	14.0186	8.22394	3.85764	8.98879	1.86403

[truncated: 36 more sheets: Bird4waterfall, bottlefly1, bottlefly2, housefly1, housefly2, housefly3, housefly4, housefly5, bottlefly3, housefly6, housefly7, housefly8, housefly9, housefly10, housefly11, housefly12, housefly13, housefly14, housefly15, housefly16 …]
